# Supplementary material for: IntLIM: integration using linear models of metabolomics and gene expression data
Source: BMC Bioinformatics. 2018 Mar 5;19:81. doi: 10.1186/s12859-018-2085-6 (PMC5838881; doi:10.1186/s12859-018-2085-6)
Supplement: Supplementary file 4 — Data S1. NCI-60 Results with FDR Adjusted p-value < 0.10 and Correlation Difference > 0.50. (XLSX 104 kb) [file 12859_2018_2085_MOESM4_ESM.xlsx]

## Sheet: Data S1
Data S1: NCI-60 Results with FDR Adjusted p-value < 0.10 and Correlation Difference > 0.50
Metabolite	Gene	BPO Spearman Correlation	Leukemia Spearman Correlation	(g:p) p-value	FDR Adjusted p-value
(p-Hydroxyphenyl)lactic acid	TYMS	0.868943	-0.828571	1.74602e-05	0.0728378
anthranilic acid	SUZ12	0.604396	-0.985611	1.75352e-05	0.0728378
citric acid	ZPBP	-0.731868	0.771429	2.36703e-05	0.0824469
DL-cystathionine	ZRSR2	0.657143	-0.869657	2.76529e-06	0.0337882
DL-cystathionine	PM20D1	-0.441758	0.927634	1.50167e-06	0.0261193
DL-cystathionine	KY	-0.305495	0.811679	1.66831e-05	0.0715925
glutamic acid	CCDC71L	-0.767033	0.828571	1.69436e-05	0.0721197
glutamine	FGF16	0.569231	-0.942857	7.39254e-06	0.0527068
glycerol	SPAG1	-0.476923	1	9.15568e-06	0.0571085
glycerol	ZNF259P1	-0.629263	0.942857	2.45955e-05	0.0830961
glycerol	LOC100652999	0.215622	-0.771429	3.56448e-05	0.0989148
gulono-1,4-lactone	VWA8	0.766012	-0.646843	1.94842e-05	0.076529
gulono-1,4-lactone	ADAMTSL4	-0.766012	0.576818	1.06178e-05	0.0603823
histidine	CYC1	-0.652747	0.828571	3.48917e-05	0.0981885
histidine	DLG4	0.674725	-0.927634	1.21831e-05	0.0646304
histidine	CUL4A	0.626374	-0.828571	1.59373e-05	0.070538
histidine	RASL11A	-0.431243	0.885714	2.77482e-05	0.0883943
inositol 1-phosphate	SMARCC1	-0.134066	-0.942857	2.08747e-05	0.0786071
inositol 1-phosphate	CAPZA2	-0.0901099	0.942857	3.52161e-05	0.0984478
inositol 1-phosphate	PEPD	0.652747	-0.828571	2.79447e-05	0.0885736
inositol 1-phosphate	AP1S1	-0.595604	0.942857	1.93245e-05	0.0763173
inositol 1-phosphate	NBEAL2	-0.305495	0.942857	6.39221e-06	0.0497965
inositol 1-phosphate	ZBTB18	0.397802	-1	9.55202e-06	0.0579497
inositol 1-phosphate	GSTK1	-0.485714	1	1.81845e-05	0.0738668
inositol 1-phosphate	SPRY4	-0.287912	1	1.37786e-05	0.0673039
inositol 1-phosphate	TBC1D2	0.459341	1	1.60276e-05	0.070538
inositol 1-phosphate	HSD3B7	-0.375824	1	2.19202e-05	0.0797313
inositol 1-phosphate	SELM	-0.292308	0.942857	1.39657e-05	0.0674123
inositol 1-phosphate	SOCS4	0.468132	-0.885714	2.8543e-05	0.0891452
inositol 1-phosphate	RNF216	-0.336264	1	3.02801e-05	0.0913423
inositol 1-phosphate	CD59	0.0176018	1	3.05108e-05	0.0917844
inositol 1-phosphate	ITGB2-AS1	0.52967	-0.942857	3.3238e-05	0.095634
inositol 1-phosphate	MGAT4A	0.428571	-0.942857	3.32809e-05	0.095634
inositol 1-phosphate	FBXW8	0.0021978	1	2.77273e-05	0.0883943
inositol 1-phosphate	RNF150	0.49011	-0.942857	2.97362e-05	0.0908121
inositol 1-phosphate	FCRLB	-0.569857	0.885714	2.37808e-05	0.0824469
inositol 1-phosphate	NHLRC3	0.534066	-0.942857	9.6277e-06	0.0581929
isoleucine	DLG4	0.665934	-0.985611	4.6196e-07	0.0143737
leucine	DLG4	0.78022	-0.927634	4.0571e-06	0.0399202
malic acid	FSCN1	-0.745055	0.942857	2.37065e-05	0.0824469
malic acid	PRPF40B	0.692308	-0.771429	2.3848e-05	0.0824469
malic acid	FAM174B	0.828571	-1	4.11544e-06	0.0401713
mannose	CCDC91	0.902879	-0.654654	1.7085e-06	0.027926
phosphate	NBEAL2	-0.432967	1	2.09405e-05	0.0786071
phosphate	ZBTB18	0.679121	-0.942857	3.1414e-05	0.0926266
phosphate	TRADD	-0.51542	0.942857	8.44322e-06	0.0558579
phosphate	PDZD4	-0.629145	0.771429	1.88651e-05	0.0753337
X-3016	NELL2	0.30995	-0.788893	2.37054e-05	0.0824469
X-3016	GPKOW	0.034401	-0.845154	1.59988e-05	0.070538
X-3016	TFF1	-0.309609	-0.845154	3.25529e-05	0.0945357
X-3016	TNNT3	0.447214	-0.845154	1.81155e-05	0.0737519
X-3016	UPK2	-0.378828	0.845154	3.25395e-05	0.0945357
X-3016	IFNA4	0.034401	-0.845154	1.64187e-05	0.0713584
X-3016	CDC14A	0.240807	-0.845154	1.73766e-05	0.0728378
X-3016	TP63	-0.103317	-0.845154	3.04916e-05	0.0917844
X-3016	DLAT	0.378412	-0.857493	8.21955e-06	0.0558579
X-3016	MFAP5	0.447214	-0.777542	8.83703e-07	0.0209398
X-3016	ASPHD1	0.378828	-0.777542	3.4116e-05	0.0971764
X-3016	APPBP2	-0.310979	-0.857493	1.55735e-05	0.0700456
X-3016	ATXN8OS	-0.0344389	-0.845154	2.45465e-05	0.0830961
X-3016	PRDM2	0.447706	-0.845154	2.97515e-05	0.0908121
X-3016	PRR15L	-0.344389	-0.845154	2.02695e-05	0.077703
X-3016	CALML5	-0.172385	-0.845154	1.33095e-05	0.0669114
X-3016	TMEM254	-0.240807	0.845154	1.95892e-05	0.0765712
X-3016	BAALC	-0.103203	0.845154	9.64886e-06	0.0582132
X-3016	ZFYVE1	-0.447214	0.777542	2.11679e-05	0.0787467
X-3016	C8orf82	-0.447214	0.845154	1.36392e-05	0.0672696
X-3016	DNLZ	-0.309609	0.845154	2.49257e-05	0.0834252
X-3016	CHIC1	-0.447214	0.845154	2.33329e-05	0.0820408
X-3016	LINC00116	-0.447214	0.845154	2.5245e-05	0.0839869
X-3016	BZRAP1-AS1	-0.240807	0.845154	8.32738e-06	0.0558579
X-3016	GRAMD2	0.034401	0.845154	3.25896e-05	0.0945583
X-3016	TMEM155	-0.447214	0.845154	1.8758e-05	0.0752618
X-3016	PCDHB19P	0.448695	-0.845154	1.0961e-05	0.0614336
X-3016	ZFHX2	-0.447214	0.845154	3.57727e-05	0.0989922
X-3016	LOC100288911	-0.378828	0.857493	4.65854e-06	0.0425512
X-3016	FAM91A1	-0.309609	0.845154	1.94951e-05	0.076529
X-3016	LOC100996671	-0.447214	0.845154	2.33159e-05	0.0820408
X-3016	OOEP	-0.378412	0.845154	4.83263e-06	0.0430654
X-3016	RC3H2	-0.309609	0.845154	3.07253e-05	0.0918658
X-3016	DYNLL2	-0.378412	0.845154	2.07648e-05	0.0784977
X-3016	C5orf51	-0.103203	-0.845154	2.6833e-05	0.0866251
X-3016	FAM81A	-0.378828	0.857493	2.75153e-06	0.0337882
X-3074	GNB2	-0.18031	0.819689	1.91201e-05	0.0757991
X-3074	COL6A3	0.203975	0.941124	2.26215e-06	0.0316118
X-3074	IER3	-0.0576994	0.819689	1.20685e-05	0.064281
X-3074	PEX19	-0.0757304	0.941124	7.54505e-06	0.053202
X-3074	PCOLCE	-0.0252435	0.941124	4.83007e-07	0.014659
X-3074	DENND4B	-0.259647	0.819689	8.03098e-06	0.0549218
X-3074	FPGS	-0.281284	-0.819689	4.49977e-06	0.042282
X-3074	CEBPZ	0.0324559	-0.941124	9.22626e-06	0.0571085
X-3074	TBC1D4	-0.119005	-0.941124	2.69635e-06	0.0337816
X-3074	TAF6	-0.468807	0.941124	2.26426e-05	0.0811852
X-3074	DFNA5	0.122611	0.880406	3.55476e-05	0.0987595
X-3074	TMEM5	-0.385864	0.941124	9.7087e-07	0.0215967
X-3074	GPC4	-0.0757304	-0.941124	4.00634e-06	0.0397948
X-3074	NCAN	0.176704	-0.941124	1.22195e-05	0.0646304
X-3074	REEP2	-0.0649118	0.941124	5.24751e-07	0.0153207
X-3074	C5	-0.234662	-0.941124	2.71529e-05	0.0872446
X-3074	SDS	0.227191	-0.954864	2.31524e-06	0.0321261
X-3074	ITIH3	-0.165886	0.954864	1.92861e-06	0.0297477
X-3074	BIK	0.0396683	-0.576818	1.96511e-05	0.0765712
X-3074	PIP	0.508476	-0.880406	7.04522e-06	0.0517701
X-3074	OPRL1	-0.0108186	-0.941124	1.96932e-05	0.0765712
X-3074	SNUPN	0.346196	-0.819689	2.85715e-05	0.089149
X-3074	KLRC3	0.468807	-0.698253	3.46448e-05	0.0980616
X-3074	TSNAX-DISC1	-0.385864	-0.941124	5.22875e-06	0.0451131
X-3074	ATG13	-0.122611	-0.941124	2.57646e-06	0.0331691
X-3074	APOBEC3C	0.119005	0.819689	1.207e-05	0.064281
X-3074	NTHL1	0.0252435	-0.941124	2.62802e-05	0.0855931
X-3074	AIMP2	0.158673	-0.941124	4.87288e-06	0.0430654
X-3074	CCL19	0.191129	-0.941124	1.52925e-05	0.0696465
X-3074	SPAG1	0.00360621	0.941124	1.58733e-06	0.0268939
X-3074	MTX1	-0.205554	0.941124	9.84584e-06	0.0583255
X-3074	PLCB2	0.0342967	-0.941124	1.76003e-05	0.0728378
X-3074	ABLIM1	0.18031	-0.941124	1.33581e-05	0.0669949
X-3074	DLG4	0.158673	-0.924062	2.50788e-05	0.0838519
X-3074	POMZP3	-0.13343	0.941124	2.60543e-07	0.0120759
X-3074	KCNJ4	-0.259933	-0.941124	1.35782e-05	0.0672696
X-3074	PXN	-0.501263	0.576818	2.96427e-05	0.0908061
X-3074	MRPS27	0.00721242	-0.941124	3.12824e-06	0.0356759
X-3074	NBEAL2	-0.183917	0.819689	1.42298e-05	0.0676944
X-3074	RRP1B	0.00721242	-0.941124	2.88539e-06	0.0344424
X-3074	MPHOSPH10	0.320953	-0.819689	2.94591e-05	0.0904513
X-3074	MCAT	0.346196	-0.698253	1.9444e-05	0.076529
X-3074	FBXL7	0.176704	-0.941124	1.55388e-05	0.0700456
X-3074	FAM179B	0.173098	-0.819689	7.37498e-06	0.0527068
X-3074	BGN	0.0360621	-0.819689	2.42784e-05	0.0829152
X-3074	C1QBP	0.0613056	-0.941124	2.45716e-05	0.0830961
X-3074	CALR	-0.0252435	-0.941124	1.64836e-05	0.0713584
X-3074	MAP3K9	0.0721242	-0.880406	2.40466e-05	0.0824469
X-3074	ZNF492	0.292103	-0.941124	2.14007e-05	0.078868
X-3074	DCAF11	-0.137036	-0.880406	2.92088e-05	0.0902761
X-3074	SLC28A2	-0.0721242	0.941124	5.6528e-06	0.0471544
X-3074	MKRN7P	0.0252435	-0.698253	2.14161e-05	0.078868
X-3074	IQCE	-0.140642	0.819689	2.52969e-05	0.0839869
X-3074	VDAC1	0.165886	-0.819689	4.86046e-06	0.0430654
X-3074	URB1	-0.400289	0.819689	1.88356e-05	0.0753337
X-3074	PIGT	0.284891	-0.941124	1.24695e-06	0.0231676
X-3074	BFAR	0.26686	-0.941124	8.64375e-07	0.0207741
X-3074	NOC3L	-0.119005	-0.819689	3.01665e-05	0.0911678
X-3074	PLSCR4	0.0721242	0.941124	2.12256e-05	0.0788432
X-3074	TINAGL1	0.227441	-0.941124	2.47024e-05	0.0831509
X-3074	NKAIN1	-0.223585	-0.880406	1.64977e-05	0.0713584
X-3074	ZNF586	0.0432745	-0.941124	2.26267e-05	0.0811852
X-3074	HOXC13	0.129824	-0.941124	1.0965e-05	0.0614336
X-3074	FBXO17	-0.274072	0.698253	1.2263e-05	0.0646304
X-3074	GPR107	0.220221	-0.698253	2.99218e-05	0.0910522
X-3074	CCDC7	0.10458	-0.941124	2.78509e-05	0.0884826
X-3074	IL1RAPL2	0.23801	-0.941124	8.59313e-06	0.0558579
X-3074	CHRNG	0.31374	-0.880406	1.16871e-05	0.063168
X-3074	KAT8	0.119005	-0.941124	5.28039e-06	0.0453196
X-3074	SERTAD1	-0.284891	0.941124	2.06614e-06	0.0304994
X-3074	KCNK6	-0.230797	-0.941124	1.07353e-06	0.0222179
X-3074	RGS22	-0.422391	-0.941124	3.14212e-06	0.0356759
X-3074	FGF19	0.187523	0.941124	7.99491e-08	0.00704307
X-3074	RALA	-0.0830341	0.941124	8.33376e-06	0.0558579
X-3074	TMEM54	-0.231051	0.941124	2.94179e-05	0.0904096
X-3074	PRKAA1	-0.122611	0.941124	2.00986e-06	0.0299247
X-3074	ZNF12	0.165886	0.819689	2.93681e-05	0.0904096
X-3074	TMEM55A	0.119005	0.819689	1.22722e-05	0.0646304
X-3074	SHISA4	-0.0884494	0.941124	2.06537e-05	0.0781678
X-3074	RNF216	0.119005	0.698253	2.90308e-05	0.089981
X-3074	SYTL1	-0.277678	-0.941124	9.86968e-06	0.0583323
X-3074	C19orf12	-0.338984	0.941124	2.5443e-07	0.0120577
X-3074	PAPPA2	-0.140642	0.941124	3.15992e-05	0.0928968
X-3074	BVES	-0.119005	0.941124	1.12247e-05	0.0619182
X-3074	FAM162B	-0.133724	0.941124	3.4862e-05	0.0981885
X-3074	SEMA4D	-0.299645	-0.819689	2.42729e-05	0.0829152
X-3074	ATP6V0E2-AS1	-0.0451272	0.698253	2.53741e-05	0.0839869
X-3074	PRSS23	0.126217	0.819689	1.13991e-05	0.0619182
X-3074	KHDRBS3	-0.0721242	-0.819689	2.706e-05	0.087092
X-3074	HAS2	0.393077	0.89326	4.94358e-06	0.0434553
X-3074	ENTPD2	0.0631781	0.880406	2.28559e-05	0.0814687
X-3074	FAM155A	0.604902	-0.880406	2.3972e-06	0.0321261
X-3074	ABCA17P	-0.234404	0.954864	2.01952e-05	0.0776004
X-3074	STRIP2	0.119005	0.954864	2.66938e-05	0.086424
X-3074	PPP6R3	-0.137187	0.941124	2.39226e-05	0.0824469
X-3074	HEATR1	0.515688	-0.941124	2.7156e-06	0.0337882
X-3074	LOC100652999	-0.184119	-0.941124	4.2288e-06	0.0407907
X-3074	FLYWCH1	-0.367833	0.941124	1.71656e-06	0.027926
X-3074	NHSL1	0.284891	0.941124	2.29866e-05	0.0815024
X-3074	PLXNC1	-0.346196	-0.941124	2.01365e-05	0.077557
X-3074	HAPLN4	-0.548144	0.941124	5.05216e-07	0.0148833
X-3074	VPS37D	-0.602237	0.698253	3.0079e-05	0.0910614
X-3074	PHYKPL	-0.23801	0.819689	8.18614e-06	0.0557677
X-3074	CYP4V2	-0.602237	0.819689	3.18214e-05	0.0933231
X-3074	ENPP5	-0.563188	0.819689	1.46669e-05	0.0685474
X-3074	LOC101930114	-0.467518	0.576818	5.62244e-06	0.0471416
X-3074	XRRA1	-0.366433	0.819689	1.74916e-05	0.0728378
X-3074	USP45	-0.508476	0.941124	4.33775e-07	0.0142271
X-3074	NOVA2	-0.137036	0.819689	3.63169e-05	0.0997107
X-3074	C1QTNF7	-0.0939682	-0.941124	3.07742e-06	0.0354277
X-3074	THNSL2	-0.602237	0.880406	1.20575e-05	0.064281
X-3074	WDFY3-AS2	-0.218416	0.770051	2.54044e-05	0.0839869
X-3074	BCL2L15	0.227692	-0.819689	2.52613e-06	0.0327793
X-3074	GNB5	0.0397558	-0.576818	1.85923e-05	0.0749829
X-3074	PRKD3	-0.277678	-0.941124	2.74145e-06	0.0337882
X-3074	FAM161B	-0.393077	0.941124	2.92061e-05	0.0902761
X-3074	UBA6	-0.375046	0.941124	9.253e-06	0.0571085
X-3074	LOC728730	-0.068518	0.941124	1.36852e-05	0.0673039
X-3074	TMED3	-0.0126496	-0.941124	1.50162e-05	0.0689499
X-3074	ITGB8	0.0577629	0.954864	1.36187e-07	0.00829863
X-3074	FLJ16734	0.111792	0.941124	1.53397e-05	0.0697642
X-3074	ZBTB46	-0.10289	0.770051	2.50538e-06	0.0327701
X-3074	XPO1	0.086549	-0.941124	1.11398e-05	0.0617402
X-3074	LOC100506371	0.393077	0.941124	1.50268e-05	0.0689499
X-3074	LARS2	0.0360621	0.698253	3.4733e-05	0.0980616
X-3074	CUL7	-0.445857	0.819689	9.79151e-06	0.0583058
X-3074	KIAA0586	0.31228	-0.880406	3.55471e-05	0.0987595
X-3074	FBXO41	0.0721242	-0.941124	2.27377e-05	0.0812589
X-3074	DENND2A	0.0757304	-0.941124	8.63342e-06	0.0558579
X-3094	COPS3	-0.191209	-0.714286	2.39662e-05	0.0824469
X-3094	CTCF	0.630769	-0.885714	4.74024e-06	0.0430654
X-3094	TOPBP1	-0.010989	-0.885714	1.74112e-05	0.0728378
X-3094	CRELD1	0.0021978	0.885714	1.76058e-05	0.0728378
X-3094	ZP3	-0.301099	0.771429	2.56893e-05	0.0843407
X-3094	HOXD1	0.595604	-0.771429	5.11993e-06	0.0445267
X-3094	CHRNA5	0.349451	-1	1.61332e-05	0.0707267
X-3094	PIK3R1	0.404841	-0.942857	8.56771e-06	0.0558579
X-3094	CLDN9	-0.252747	0.885714	6.19156e-06	0.0491414
X-3094	LINC01136	0.341034	-1	6.78537e-06	0.0514802
X-3094	HNF1A	-0.0704071	-1	1.65523e-05	0.0714376
X-3094	ARHGEF15	-0.169231	0.885714	9.74285e-06	0.0583058
X-3094	GSTK1	-0.784615	0.885714	5.64349e-06	0.0471544
X-3094	YKT6	-0.393407	0.828571	2.2695e-05	0.0811949
X-3094	LHPP	-0.186813	-1	1.37452e-05	0.0673039
X-3094	OR10J1	-0.498901	0.828571	2.99761e-05	0.0910522
X-3094	ATCAY	-0.0989011	-0.942857	2.21264e-05	0.079948
X-3094	KXD1	0.573626	-0.828571	1.95852e-06	0.0297875
X-3094	CYHR1	-0.375824	0.942857	1.38926e-05	0.0674123
X-3094	TSPAN12	-0.226374	0.898645	1.96136e-05	0.0765712
X-3094	PGLS	-0.30989	1	1.56565e-05	0.070132
X-3094	LOC101930115	-0.204396	0.828571	2.8961e-05	0.0898498
X-3094	UBE3B	0.182418	0.942857	3.5742e-05	0.0989922
X-3094	CUL4A	0.432967	-0.885714	2.61435e-06	0.0332052
X-3094	RABGEF1	-0.485714	1	1.49882e-05	0.0689499
X-3094	RASL11A	-0.213421	1	1.70063e-05	0.0721197
X-3094	RTKN	-0.0769231	0.942857	2.66479e-05	0.0863607
X-3094	UBE2U	-0.573626	0.771429	1.49188e-05	0.0689043
X-3094	C11orf30	0.336634	-0.828571	2.39837e-05	0.0824469
X-3094	ROS1	-0.118812	0.942857	1.45008e-05	0.0683248
X-3094	C16orf52	0.039604	0.885714	3.11915e-05	0.0922898
X-3094	IGHMBP2	0.441758	-0.828571	8.44631e-06	0.0558579
X-3094	TSTA3	-0.301099	0.942857	1.01257e-05	0.0587072
X-3094	DND1	0.767033	-0.942857	4.41213e-07	0.0142847
X-3996	C6orf99	-0.624915	0.828571	3.10969e-05	0.0922898
X-4015	PPM1G	0.287912	-0.828571	2.52664e-05	0.0839869
X-4015	SMARCC1	-0.142857	-0.942857	2.02232e-05	0.0776167
X-4015	SLC9A3R1	0.446154	-0.885714	1.87251e-05	0.0752219
X-4015	FBXO28	-0.371429	0.885714	2.54274e-05	0.0839869
X-4015	LGALS9	0.683516	-0.885714	7.03426e-06	0.0517701
X-4015	F13A1	0.441758	-0.885714	3.37376e-05	0.0963186
X-4015	ACOT13	-0.147253	0.942857	2.04892e-05	0.077906
X-4015	MYL5	-0.2	1	1.97241e-05	0.0766002
X-4015	SERINC5	0.41978	-0.942857	8.87737e-06	0.0563087
X-4015	URB1	-0.296703	0.942857	3.64354e-05	0.0999522
X-4015	TEK	-0.0857143	0.840668	3.6273e-05	0.0996738
X-4015	YKT6	-0.49011	0.885714	3.20129e-05	0.093676
X-4015	SMYD3	-0.586813	0.657143	2.77402e-05	0.0883943
X-4015	ZNF287	0.279121	-1	2.94041e-05	0.0904096
X-4015	HORMAD1	-0.0637363	0.942857	2.03913e-05	0.0778469
X-4015	MRAS	-0.349451	1	2.68619e-05	0.0866251
X-4015	KIAA1407	0.323077	-0.771429	2.38509e-05	0.0824469
X-4015	FAM49B	0.0241758	-1	3.08977e-05	0.0920172
X-4015	SHISA2	0.595604	-0.942857	9.60391e-06	0.0581566
X-4015	FLJ12825	-0.243956	0.828571	3.36597e-05	0.096296
X-4015	ODF3	0.476923	-0.828571	1.23627e-05	0.0646813
X-4015	EMP1	-0.433922	0.942857	1.4195e-06	0.0250904
X-4015	LOC100190986	0.151648	-0.942857	2.64224e-05	0.0857889
X-4015	RABGEF1	-0.424176	0.885714	1.1023e-05	0.0614336
X-4015	LMO4	-0.125275	-0.898645	2.80203e-05	0.0886067
X-4015	LOC285147	0.173626	-0.828571	3.02251e-05	0.0912608
X-4015	TSTA3	-0.516484	0.771429	2.71608e-05	0.0872446
X-4020	LGALS9	0.718681	-0.885714	4.82112e-06	0.0430654
X-4020	ZNF704	0.327473	-0.885714	6.03804e-06	0.0487513
X-4020	BCL2L15	0.29075	-1	2.16205e-05	0.0793038
X-4027	GMFB	0.56044	-0.758971	1.05138e-05	0.0598952
X-4046	MYBPH	-0.910443	0.130931	1.33026e-05	0.0669114
X-4516	CYC1	-0.432967	0.942857	4.76868e-06	0.0430654
X-4516	USP1	-0.230769	-0.942857	1.10253e-05	0.0614336
X-4516	EIF2B2	-0.208791	-0.942857	2.86804e-05	0.0894036
X-4516	TOPBP1	-0.169231	-0.942857	1.28549e-05	0.0658874
X-4516	R3HDM2	-0.0285714	-0.828571	3.42987e-05	0.0974422
X-4516	CNN1	-0.556044	0.885714	3.86954e-06	0.0397897
X-4516	ZP3	-0.424176	0.828571	1.53917e-05	0.0699034
X-4516	CCDC106	-0.49011	1	3.68988e-06	0.0388856
X-4516	CASP5	-0.156044	1	2.8144e-05	0.0886078
X-4516	GLRA1	0.162816	-0.885714	3.21171e-05	0.0938537
X-4516	SPAG1	-0.542857	0.771429	1.07765e-05	0.0611785
X-4516	RB1	0.19802	-0.942857	1.85213e-05	0.0749558
X-4516	NBEAL2	-0.257143	0.828571	2.08608e-05	0.0786071
X-4516	IQCE	-0.397802	0.942857	2.25151e-06	0.0315982
X-4516	LHPP	-0.0373626	-0.771429	3.35709e-05	0.0961261
X-4516	TM4SF20	0.56044	-1	3.83435e-06	0.0395528
X-4516	PDZD4	-0.474618	0.942857	9.55574e-07	0.0215886
X-4516	PLEKHG1	0.551648	-0.942857	3.41758e-05	0.0972621
X-4516	C6orf1	-0.336264	0.771429	1.58436e-05	0.0704596
X-4516	FAM109B	0.010989	0.828571	2.81994e-05	0.0886078
X-4516	TMEM192	0.345055	1	3.5315e-05	0.0984478
X-4516	ATCAY	-0.265934	-0.885714	2.72698e-05	0.0875091
X-4516	TLE1	0.358636	-0.828571	6.47347e-06	0.0502805
X-4516	KXD1	0.657143	-0.714286	2.87862e-05	0.0895171
X-4516	TNFAIP8	0.362637	-1	3.51783e-05	0.0984478
X-4516	CREM	-0.0637363	0.714286	2.63636e-05	0.0856943
X-4516	TSPAN12	-0.235165	0.927634	1.36159e-05	0.0672696
X-4516	CST9L	0.23956	-0.942857	3.0809e-05	0.0919205
X-4516	LINC00997	0.38022	1	1.23045e-05	0.0646431
X-4516	UBE3B	0.0725275	0.828571	1.64301e-05	0.0713584
X-4516	CUL4A	0.274725	-0.942857	2.91994e-06	0.0347204
X-4516	LAMB4	-0.032967	-0.771429	8.50038e-06	0.0558579
X-4516	PSD4	0.27033	-0.771429	4.60671e-06	0.0424971
X-4516	CCDC18	-0.0373626	-0.828571	9.94172e-06	0.0583798
X-4516	DZIP1L	-0.116484	1	1.35414e-05	0.0672696
X-4516	SEC14L3	0.0461538	-0.942857	3.42241e-05	0.0973146
X-4516	C11orf30	0.40044	-0.942857	3.53664e-06	0.0379171
X-4516	DIS3L2	0.731868	-1	1.12802e-05	0.0619182
X-4516	ROS1	0.0154015	0.885714	8.7503e-06	0.0561044
X-4516	LINC00610	-0.0528053	1	3.11952e-05	0.0922898
X-4516	CALHM2	-0.0769231	-0.771429	1.18413e-05	0.0636855
X-4516	IFT74	0.494505	1	1.69807e-05	0.0721197
X-4516	CALML4	-0.0769231	-0.885714	1.43502e-05	0.0681057
sorbitol	RSPH6A	-0.63115	0.927634	2.28961e-05	0.0814687
sorbitol	FAM223B	-0.646707	0.927634	3.12704e-05	0.09237
tyrosine	SLC52A2	-0.70989	0.942857	2.54208e-05	0.0839869
uracil	MRPL24	-0.824176	0.840668	3.90314e-06	0.0397897
4-Guanidinobutanoic acid	SKAP1	0.750481	-0.657143	4.54879e-06	0.0424971
arginino-succinate	PYGL	-0.84944	0.6	1.96687e-05	0.0765712
beta-nicotinamide adenine dinucleotide	SLC4A2	-0.125275	0.941124	9.73789e-06	0.0583058
beta-nicotinamide adenine dinucleotide	NSF	-0.0373626	-0.880406	2.80021e-06	0.0337882
beta-nicotinamide adenine dinucleotide	PCOLCE	-0.358242	0.880406	2.45089e-05	0.0830961
beta-nicotinamide adenine dinucleotide	ACTL6A	0.314286	-0.758971	3.47483e-05	0.0980616
beta-nicotinamide adenine dinucleotide	KDM4A	-0.248352	-0.941124	1.87827e-05	0.0752684
beta-nicotinamide adenine dinucleotide	ARHGAP4	-0.182618	-0.941124	1.54678e-05	0.0700456
beta-nicotinamide adenine dinucleotide	ST6GALNAC2	0.221978	-0.831655	3.52702e-05	0.0984478
beta-nicotinamide adenine dinucleotide	REEP2	-0.520879	0.880406	8.5873e-07	0.0207741
beta-nicotinamide adenine dinucleotide	ITIH3	-0.0813187	0.89326	3.74079e-06	0.0390808
beta-nicotinamide adenine dinucleotide	FOLR3	0.657143	-0.880406	3.96597e-06	0.0397897
beta-nicotinamide adenine dinucleotide	PIP	0.0901099	-0.941124	2.13788e-05	0.078868
beta-nicotinamide adenine dinucleotide	HPGDS	-0.116484	-0.880406	6.01119e-06	0.0486546
beta-nicotinamide adenine dinucleotide	ATG13	0.353846	-0.880406	6.39593e-06	0.0497965
beta-nicotinamide adenine dinucleotide	TRAPPC2B	0.441758	-0.941124	9.9005e-06	0.0583323
beta-nicotinamide adenine dinucleotide	CCL19	-0.0857143	-0.880406	1.37224e-05	0.0673039
beta-nicotinamide adenine dinucleotide	MTX1	0.213187	0.880406	3.98972e-06	0.0397897
beta-nicotinamide adenine dinucleotide	PLCB2	0.0308031	-0.880406	1.5488e-05	0.0700456
beta-nicotinamide adenine dinucleotide	ABLIM1	0.27033	-0.880406	3.59546e-06	0.0384218
beta-nicotinamide adenine dinucleotide	DLG4	0.265934	-0.924062	1.12706e-05	0.0619182
beta-nicotinamide adenine dinucleotide	POMZP3	-0.661538	0.880406	4.2272e-07	0.0142271
beta-nicotinamide adenine dinucleotide	ESR2	0.0836084	0.941124	2.34641e-05	0.0821272
beta-nicotinamide adenine dinucleotide	GRIN1	-0.296703	0.941124	3.91906e-06	0.0397897
beta-nicotinamide adenine dinucleotide	EVI2B	0.186813	-0.941124	2.59477e-06	0.0331889
beta-nicotinamide adenine dinucleotide	LOC101060275	0.49011	-0.880406	1.58589e-05	0.0704596
beta-nicotinamide adenine dinucleotide	SCRIB	-0.450549	0.880406	2.44461e-05	0.0830961
beta-nicotinamide adenine dinucleotide	MAP3K9	0.287912	-0.941124	1.23377e-06	0.0230537
beta-nicotinamide adenine dinucleotide	DCAF11	0.151648	-0.941124	5.34816e-06	0.0456615
beta-nicotinamide adenine dinucleotide	OLFML1	-0.0550055	-0.924062	1.39262e-05	0.0674123
beta-nicotinamide adenine dinucleotide	BFAR	0.0769231	-0.880406	5.36802e-06	0.0457117
beta-nicotinamide adenine dinucleotide	NKAIN1	0.547253	-0.941124	5.54754e-07	0.0159126
beta-nicotinamide adenine dinucleotide	PSORS1C1	-0.446154	0.941124	3.01034e-05	0.0910614
beta-nicotinamide adenine dinucleotide	KLRF1	-0.226374	0.941124	1.00277e-05	0.0583798
beta-nicotinamide adenine dinucleotide	CCDC7	-0.0285714	-0.880406	7.39471e-06	0.0527068
beta-nicotinamide adenine dinucleotide	ITM2C	-0.362637	-0.941124	1.55977e-05	0.0700456
beta-nicotinamide adenine dinucleotide	OR10C1	0.010989	-0.698253	2.40245e-05	0.0824469
beta-nicotinamide adenine dinucleotide	TAS2R10	0.683516	-0.941124	5.16099e-06	0.0447648
beta-nicotinamide adenine dinucleotide	OR7E156P	-0.00659341	-0.941124	9.79204e-06	0.0583058
beta-nicotinamide adenine dinucleotide	FGF19	0.147253	0.880406	1.06648e-06	0.0222126
beta-nicotinamide adenine dinucleotide	MS4A7	0.50165	-0.941124	1.48289e-05	0.0687804
beta-nicotinamide adenine dinucleotide	DEF8	-0.182418	0.941124	2.95655e-06	0.0347678
beta-nicotinamide adenine dinucleotide	AGO2	-0.0021978	0.880406	3.186e-06	0.0359246
beta-nicotinamide adenine dinucleotide	ARHGEF25	-0.652747	0.941124	1.51079e-06	0.0261389
beta-nicotinamide adenine dinucleotide	RP9P	-0.0153846	0.880406	1.76406e-05	0.0728378
beta-nicotinamide adenine dinucleotide	C19orf12	0.164835	0.880406	1.52076e-05	0.0693564
beta-nicotinamide adenine dinucleotide	DYM	0.195604	-0.941124	3.43063e-06	0.0375427
beta-nicotinamide adenine dinucleotide	EMILIN3	0.657143	-0.758971	1.97646e-06	0.0298182
beta-nicotinamide adenine dinucleotide	POLRMT	0.582418	-0.941124	2.43281e-07	0.0119261
beta-nicotinamide adenine dinucleotide	C9orf24	-0.00659341	-0.941124	9.41801e-06	0.0575638
beta-nicotinamide adenine dinucleotide	HDAC5	-0.138614	0.941124	9.32387e-06	0.0572167
beta-nicotinamide adenine dinucleotide	SLCO3A1	0.336264	-0.880406	2.26771e-05	0.0811949
beta-nicotinamide adenine dinucleotide	EPHB2	-0.0505495	-0.880406	1.46739e-05	0.0685474
beta-nicotinamide adenine dinucleotide	ERF	0.446645	-0.758971	8.66791e-06	0.0558579
beta-nicotinamide adenine dinucleotide	ENTPD2	-0.0616062	0.941124	1.05233e-06	0.0222126
beta-nicotinamide adenine dinucleotide	ABCA17P	-0.49011	0.89326	8.79222e-06	0.0561531
beta-nicotinamide adenine dinucleotide	LOC100130691	-0.340659	0.941124	3.90614e-06	0.0397897
beta-nicotinamide adenine dinucleotide	SPATA42	0.235683	-0.831655	1.29953e-05	0.0661034
beta-nicotinamide adenine dinucleotide	PCED1A	-0.182418	0.880406	2.51426e-05	0.0838935
beta-nicotinamide adenine dinucleotide	RIMS1	0.283516	-0.880406	5.56398e-06	0.0467714
beta-nicotinamide adenine dinucleotide	NAAA	0.2	0.758971	3.27124e-05	0.0948306
beta-nicotinamide adenine dinucleotide	GRHL3	0.125275	0.880406	1.48996e-05	0.0689043
beta-nicotinamide adenine dinucleotide	STK24-AS1	0.0197802	0.758971	3.5304e-05	0.0984478
beta-nicotinamide adenine dinucleotide	OR2A4	-0.138462	-0.758971	2.60337e-05	0.0851295
beta-nicotinamide adenine dinucleotide	LGALS8-AS1	0.0418042	0.880406	2.04391e-05	0.0778469
beta-nicotinamide adenine dinucleotide	TMEM168	0.147415	0.758971	1.84372e-05	0.0747078
beta-nicotinamide adenine dinucleotide	NHSL1	-0.032967	0.880406	3.05435e-05	0.0917984
beta-nicotinamide adenine dinucleotide	ANKRD44	0.323077	-0.941124	1.4988e-05	0.0689499
beta-nicotinamide adenine dinucleotide	USP45	-0.142857	0.880406	3.69832e-06	0.0388856
beta-nicotinamide adenine dinucleotide	C1QTNF7	0.0220265	-0.880406	3.41128e-05	0.0971764
beta-nicotinamide adenine dinucleotide	LOC284933	-0.195604	-0.880406	1.61796e-05	0.0707267
beta-nicotinamide adenine dinucleotide	NTM	-0.16044	0.941124	3.25171e-05	0.0945357
beta-nicotinamide adenine dinucleotide	RIT1	0.265934	0.880406	1.56067e-05	0.0700456
gamma-L-glutamyl-L-glutamine	SDS	0.597386	-0.954864	4.45767e-06	0.0420072
gamma-L-glutamyl-L-glutamine	KCNJ4	0.540168	-0.941124	2.01923e-05	0.0776004
gamma-L-glutamyl-L-glutamine	IL1RAPL2	0.517551	-0.941124	1.29564e-05	0.0661034
gamma-L-glutamyl-L-glutamine	RALA	-0.469891	0.941124	3.28977e-05	0.095199
gamma-L-glutamyl-L-glutamine	GLIS3	-0.371646	0.819689	3.24062e-05	0.0944452
gamma-L-glutamyl-L-glutamine	GALK2	0.644186	-0.880406	2.83853e-05	0.0889925
Isobar 27 includes L-kynurenine, alpha-2-diamino-gamma-oxobenzenebutanoic acid	LYL1	-0.79399	0.151794	5.93055e-06	0.048393
Isobar 3 includes inositol 1-phosphate, mannose 6-phosphate, glucose 6-phosphate, D-mannose 1-phosphate, alpha-D-glucose 1-phosphate, alpha-D-galactose 1 phosphate	SNX15	-0.912088	0.6	8.61124e-06	0.0558579
Isobar 4 includes Gluconic acid, DL-arabinose, D-ribose, L-xylose, DL-lyxose, D-xylulose	LAMC1	-0.208791	0.371429	1.37055e-06	0.0247421
Isobar 4 includes Gluconic acid, DL-arabinose, D-ribose, L-xylose, DL-lyxose, D-xylulose	GNB2	0.27033	0.942857	7.53663e-07	0.0189425
Isobar 4 includes Gluconic acid, DL-arabinose, D-ribose, L-xylose, DL-lyxose, D-xylulose	PSMC4	-0.12967	-0.714286	3.10571e-05	0.0922898
Isobar 4 includes Gluconic acid, DL-arabinose, D-ribose, L-xylose, DL-lyxose, D-xylulose	IER3	0.0021978	0.6	6.59776e-06	0.050626
Isobar 4 includes Gluconic acid, DL-arabinose, D-ribose, L-xylose, DL-lyxose, D-xylulose	BLMH	-0.164835	-1	9.26471e-08	0.00704307
Isobar 4 includes Gluconic acid, DL-arabinose, D-ribose, L-xylose, DL-lyxose, D-xylulose	CHERP	0.0197802	-0.942857	5.99864e-07	0.0162111
Isobar 4 includes Gluconic acid, DL-arabinose, D-ribose, L-xylose, DL-lyxose, D-xylulose	PCOLCE	-0.292308	0.714286	1.99044e-05	0.0769351
Isobar 4 includes Gluconic acid, DL-arabinose, D-ribose, L-xylose, DL-lyxose, D-xylulose	CTPS1	0.0197802	-0.771429	7.89914e-06	0.0544236
Isobar 4 includes Gluconic acid, DL-arabinose, D-ribose, L-xylose, DL-lyxose, D-xylulose	PLOD2	-0.257143	1	2.91873e-07	0.0120778
Isobar 4 includes Gluconic acid, DL-arabinose, D-ribose, L-xylose, DL-lyxose, D-xylulose	SERPINE1	0.00660066	0.771429	4.52418e-07	0.0143631
Isobar 4 includes Gluconic acid, DL-arabinose, D-ribose, L-xylose, DL-lyxose, D-xylulose	DENND4B	-0.16044	0.485714	1.25349e-05	0.0652307
Isobar 4 includes Gluconic acid, DL-arabinose, D-ribose, L-xylose, DL-lyxose, D-xylulose	ATP1A2	0.30989	-0.828571	8.51535e-08	0.00704307
Isobar 4 includes Gluconic acid, DL-arabinose, D-ribose, L-xylose, DL-lyxose, D-xylulose	RCAN2	-0.428571	0.942857	9.80685e-06	0.0583058
Isobar 4 includes Gluconic acid, DL-arabinose, D-ribose, L-xylose, DL-lyxose, D-xylulose	LOXL1	-0.30989	0.771429	8.30185e-08	0.00704307
Isobar 4 includes Gluconic acid, DL-arabinose, D-ribose, L-xylose, DL-lyxose, D-xylulose	BYSL	0.217582	-0.314286	3.08495e-05	0.0919571
Isobar 4 includes Gluconic acid, DL-arabinose, D-ribose, L-xylose, DL-lyxose, D-xylulose	DFNA5	-0.331868	0.6	1.08977e-05	0.0614336
Isobar 4 includes Gluconic acid, DL-arabinose, D-ribose, L-xylose, DL-lyxose, D-xylulose	CFI	0.0197802	0.828571	7.27605e-06	0.0525221
Isobar 4 includes Gluconic acid, DL-arabinose, D-ribose, L-xylose, DL-lyxose, D-xylulose	WDR47	-0.120879	0.428571	8.61489e-06	0.0558579
Isobar 4 includes Gluconic acid, DL-arabinose, D-ribose, L-xylose, DL-lyxose, D-xylulose	F2R	0.0549451	0.828571	8.72785e-06	0.0560705
Isobar 4 includes Gluconic acid, DL-arabinose, D-ribose, L-xylose, DL-lyxose, D-xylulose	RRP9	0.213187	-0.6	2.5367e-05	0.0839869
Isobar 4 includes Gluconic acid, DL-arabinose, D-ribose, L-xylose, DL-lyxose, D-xylulose	GPR137B	-0.0549451	-0.6	1.68092e-05	0.0718506
Isobar 4 includes Gluconic acid, DL-arabinose, D-ribose, L-xylose, DL-lyxose, D-xylulose	DZIP1	-0.358242	0.637748	3.80101e-07	0.0139045
Isobar 4 includes Gluconic acid, DL-arabinose, D-ribose, L-xylose, DL-lyxose, D-xylulose	STC1	0.410989	0.942857	8.70357e-07	0.0207741
Isobar 4 includes Gluconic acid, DL-arabinose, D-ribose, L-xylose, DL-lyxose, D-xylulose	FEN1	0.485714	-0.0857143	2.65893e-07	0.0120759
Isobar 4 includes Gluconic acid, DL-arabinose, D-ribose, L-xylose, DL-lyxose, D-xylulose	POLA1	0.292308	-0.885714	2.95263e-07	0.0120778
Isobar 4 includes Gluconic acid, DL-arabinose, D-ribose, L-xylose, DL-lyxose, D-xylulose	GLDC	-0.156044	0.828571	8.62883e-06	0.0558579
Isobar 4 includes Gluconic acid, DL-arabinose, D-ribose, L-xylose, DL-lyxose, D-xylulose	GPC4	-0.103297	-0.828571	1.31005e-06	0.0239183
Isobar 4 includes Gluconic acid, DL-arabinose, D-ribose, L-xylose, DL-lyxose, D-xylulose	ORC1	0.272827	-0.771429	3.46228e-05	0.0980616
Isobar 4 includes Gluconic acid, DL-arabinose, D-ribose, L-xylose, DL-lyxose, D-xylulose	SLC16A4	0.156734	0.714286	3.5837e-05	0.0989922
Isobar 4 includes Gluconic acid, DL-arabinose, D-ribose, L-xylose, DL-lyxose, D-xylulose	SERPIND1	-0.169231	0.6	5.82243e-07	0.0162111
Isobar 4 includes Gluconic acid, DL-arabinose, D-ribose, L-xylose, DL-lyxose, D-xylulose	TNFSF12	0.213187	0.885714	4.02548e-07	0.0142271
Isobar 4 includes Gluconic acid, DL-arabinose, D-ribose, L-xylose, DL-lyxose, D-xylulose	GTF2E1	-0.0813187	-0.771429	1.41592e-05	0.0676636
Isobar 4 includes Gluconic acid, DL-arabinose, D-ribose, L-xylose, DL-lyxose, D-xylulose	ZNF365	-0.208791	0.828571	4.28771e-07	0.0142271
Isobar 4 includes Gluconic acid, DL-arabinose, D-ribose, L-xylose, DL-lyxose, D-xylulose	PTK6	0.27033	0.771429	5.99089e-07	0.0162111
Isobar 4 includes Gluconic acid, DL-arabinose, D-ribose, L-xylose, DL-lyxose, D-xylulose	GLI1	-0.679121	0.771429	6.6403e-09	0.00241262
Isobar 4 includes Gluconic acid, DL-arabinose, D-ribose, L-xylose, DL-lyxose, D-xylulose	CD5L	0.134066	-0.657143	6.57728e-06	0.050626
Isobar 4 includes Gluconic acid, DL-arabinose, D-ribose, L-xylose, DL-lyxose, D-xylulose	ADCY8	0.340659	-0.257143	9.70228e-07	0.0215967
Isobar 4 includes Gluconic acid, DL-arabinose, D-ribose, L-xylose, DL-lyxose, D-xylulose	RFPL2	-0.191419	-0.771429	5.21328e-06	0.0450987
Isobar 4 includes Gluconic acid, DL-arabinose, D-ribose, L-xylose, DL-lyxose, D-xylulose	IL10	-0.538462	0.257143	2.73088e-05	0.0875483
Isobar 4 includes Gluconic acid, DL-arabinose, D-ribose, L-xylose, DL-lyxose, D-xylulose	KLRC3	0.345055	-0.371429	3.63402e-06	0.0385817
Isobar 4 includes Gluconic acid, DL-arabinose, D-ribose, L-xylose, DL-lyxose, D-xylulose	ALK	-0.564835	0.942857	1.31285e-05	0.0665582
Isobar 4 includes Gluconic acid, DL-arabinose, D-ribose, L-xylose, DL-lyxose, D-xylulose	POU5F1	0.195604	0.714286	6.14527e-06	0.049076
Isobar 4 includes Gluconic acid, DL-arabinose, D-ribose, L-xylose, DL-lyxose, D-xylulose	GPR15	0.120879	-0.657143	3.76366e-06	0.0391945
Isobar 4 includes Gluconic acid, DL-arabinose, D-ribose, L-xylose, DL-lyxose, D-xylulose	RALGDS	-0.169231	0.942857	1.60594e-06	0.0269936
Isobar 4 includes Gluconic acid, DL-arabinose, D-ribose, L-xylose, DL-lyxose, D-xylulose	APLP1	-0.0637363	0.753702	1.80373e-06	0.0287715
Isobar 4 includes Gluconic acid, DL-arabinose, D-ribose, L-xylose, DL-lyxose, D-xylulose	IDH2	0.230769	-0.942857	5.5051e-08	0.00704307
Isobar 4 includes Gluconic acid, DL-arabinose, D-ribose, L-xylose, DL-lyxose, D-xylulose	UPK1B	-0.213187	0.428571	1.40818e-05	0.0676636
Isobar 4 includes Gluconic acid, DL-arabinose, D-ribose, L-xylose, DL-lyxose, D-xylulose	2013-03-01	0.221978	0.828571	5.80056e-06	0.0476575
Isobar 4 includes Gluconic acid, DL-arabinose, D-ribose, L-xylose, DL-lyxose, D-xylulose	PSG9	-0.0154015	-0.542857	1.0263e-06	0.0222126
Isobar 4 includes Gluconic acid, DL-arabinose, D-ribose, L-xylose, DL-lyxose, D-xylulose	NQO1	-0.010989	0.828571	1.76416e-05	0.0728378
Isobar 4 includes Gluconic acid, DL-arabinose, D-ribose, L-xylose, DL-lyxose, D-xylulose	SAR1A	0.573626	-0.428571	6.33431e-06	0.0497965
Isobar 4 includes Gluconic acid, DL-arabinose, D-ribose, L-xylose, DL-lyxose, D-xylulose	IL1R2	-0.12967	0.885714	2.10544e-06	0.0305988
Isobar 4 includes Gluconic acid, DL-arabinose, D-ribose, L-xylose, DL-lyxose, D-xylulose	KCNJ4	0.231023	-0.942857	2.40033e-05	0.0824469
Isobar 4 includes Gluconic acid, DL-arabinose, D-ribose, L-xylose, DL-lyxose, D-xylulose	RNF114	-0.010989	-0.6	2.25397e-05	0.0809936
Isobar 4 includes Gluconic acid, DL-arabinose, D-ribose, L-xylose, DL-lyxose, D-xylulose	RRP1B	-0.12967	-0.657143	8.36059e-06	0.0558579
Isobar 4 includes Gluconic acid, DL-arabinose, D-ribose, L-xylose, DL-lyxose, D-xylulose	MCAT	0.032967	-0.657143	1.89072e-05	0.0753492
Isobar 4 includes Gluconic acid, DL-arabinose, D-ribose, L-xylose, DL-lyxose, D-xylulose	SETD1B	-0.164835	-0.714286	7.03066e-06	0.0517701
Isobar 4 includes Gluconic acid, DL-arabinose, D-ribose, L-xylose, DL-lyxose, D-xylulose	ZNF184	-0.265934	-0.942857	1.39732e-05	0.0674123
Isobar 4 includes Gluconic acid, DL-arabinose, D-ribose, L-xylose, DL-lyxose, D-xylulose	LOC100506603	-0.2	0.885714	1.82502e-07	0.00989867
Isobar 4 includes Gluconic acid, DL-arabinose, D-ribose, L-xylose, DL-lyxose, D-xylulose	LINC00342	0.0373626	-0.714286	2.2174e-06	0.0312536
Isobar 4 includes Gluconic acid, DL-arabinose, D-ribose, L-xylose, DL-lyxose, D-xylulose	PPP2R2B	-0.0549451	0.885714	2.7789e-05	0.0883943
Isobar 4 includes Gluconic acid, DL-arabinose, D-ribose, L-xylose, DL-lyxose, D-xylulose	TWIST1	-0.683516	0.6	6.74927e-10	0.00108776
Isobar 4 includes Gluconic acid, DL-arabinose, D-ribose, L-xylose, DL-lyxose, D-xylulose	GNAL	-0.0901099	0.485714	1.03029e-06	0.0222126
Isobar 4 includes Gluconic acid, DL-arabinose, D-ribose, L-xylose, DL-lyxose, D-xylulose	FERMT2	-0.248352	0.428571	1.65888e-05	0.0714376
Isobar 4 includes Gluconic acid, DL-arabinose, D-ribose, L-xylose, DL-lyxose, D-xylulose	CALR	0.279121	-0.714286	7.97764e-08	0.00704307
Isobar 4 includes Gluconic acid, DL-arabinose, D-ribose, L-xylose, DL-lyxose, D-xylulose	PPFIBP1	-0.0373626	0.714286	5.69768e-06	0.0473632
Isobar 4 includes Gluconic acid, DL-arabinose, D-ribose, L-xylose, DL-lyxose, D-xylulose	MBD2	0.0593407	-0.542857	1.14239e-06	0.0224226
Isobar 4 includes Gluconic acid, DL-arabinose, D-ribose, L-xylose, DL-lyxose, D-xylulose	GPR6	-0.308031	0.942857	4.13532e-07	0.0142271
Isobar 4 includes Gluconic acid, DL-arabinose, D-ribose, L-xylose, DL-lyxose, D-xylulose	SC5D	0.010989	-0.714286	1.3224e-05	0.0667319
Isobar 4 includes Gluconic acid, DL-arabinose, D-ribose, L-xylose, DL-lyxose, D-xylulose	OGG1	-0.0989011	-0.771429	4.92277e-06	0.043389
Isobar 4 includes Gluconic acid, DL-arabinose, D-ribose, L-xylose, DL-lyxose, D-xylulose	AFF1	-0.23956	-0.771429	1.12252e-06	0.0223819
Isobar 4 includes Gluconic acid, DL-arabinose, D-ribose, L-xylose, DL-lyxose, D-xylulose	IL1R1	-0.169231	0.371429	1.09977e-06	0.0223643
Isobar 4 includes Gluconic acid, DL-arabinose, D-ribose, L-xylose, DL-lyxose, D-xylulose	LINC00563	-0.604396	0.0857143	2.3323e-05	0.0820408
Isobar 4 includes Gluconic acid, DL-arabinose, D-ribose, L-xylose, DL-lyxose, D-xylulose	EXOSC2	0.0285714	-0.6	1.29719e-05	0.0661034
Isobar 4 includes Gluconic acid, DL-arabinose, D-ribose, L-xylose, DL-lyxose, D-xylulose	TGM2	0.107692	-0.942857	2.29434e-05	0.0815024
Isobar 4 includes Gluconic acid, DL-arabinose, D-ribose, L-xylose, DL-lyxose, D-xylulose	SLC28A2	-0.0373626	0.714286	2.36931e-06	0.0321261
Isobar 4 includes Gluconic acid, DL-arabinose, D-ribose, L-xylose, DL-lyxose, D-xylulose	FARSA	0.180418	-0.885714	2.83114e-05	0.088846
Isobar 4 includes Gluconic acid, DL-arabinose, D-ribose, L-xylose, DL-lyxose, D-xylulose	TXN	-0.0945055	0.828571	5.0564e-06	0.0442094
Isobar 4 includes Gluconic acid, DL-arabinose, D-ribose, L-xylose, DL-lyxose, D-xylulose	PDGFA	0.0681319	0.657143	1.67408e-05	0.0716518
Isobar 4 includes Gluconic acid, DL-arabinose, D-ribose, L-xylose, DL-lyxose, D-xylulose	DYRK1B	-0.287912	0.771429	5.8404e-06	0.0478646
Isobar 4 includes Gluconic acid, DL-arabinose, D-ribose, L-xylose, DL-lyxose, D-xylulose	COL7A1	-0.305495	0.714286	1.00323e-05	0.0583798
Isobar 4 includes Gluconic acid, DL-arabinose, D-ribose, L-xylose, DL-lyxose, D-xylulose	DHODH	-0.0660066	-0.828571	2.0876e-06	0.0305988
Isobar 4 includes Gluconic acid, DL-arabinose, D-ribose, L-xylose, DL-lyxose, D-xylulose	SPATA20	-0.0417582	0.714286	2.07061e-06	0.0304994
Isobar 4 includes Gluconic acid, DL-arabinose, D-ribose, L-xylose, DL-lyxose, D-xylulose	MSTO2P	0.257143	-0.828571	1.3958e-07	0.00829863
Isobar 4 includes Gluconic acid, DL-arabinose, D-ribose, L-xylose, DL-lyxose, D-xylulose	PLSCR4	-0.12967	0.714286	1.20184e-06	0.0229824
Isobar 4 includes Gluconic acid, DL-arabinose, D-ribose, L-xylose, DL-lyxose, D-xylulose	TINAGL1	0.303631	-0.657143	3.73759e-06	0.0390808
Isobar 4 includes Gluconic acid, DL-arabinose, D-ribose, L-xylose, DL-lyxose, D-xylulose	PCOLCE2	-0.208791	0.828571	1.00336e-05	0.0583798
Isobar 4 includes Gluconic acid, DL-arabinose, D-ribose, L-xylose, DL-lyxose, D-xylulose	LRRC49	-0.797802	0.771429	1.11173e-07	0.00776561
Isobar 4 includes Gluconic acid, DL-arabinose, D-ribose, L-xylose, DL-lyxose, D-xylulose	C1orf54	-0.389011	0.485714	3.00479e-05	0.0910614
Isobar 4 includes Gluconic acid, DL-arabinose, D-ribose, L-xylose, DL-lyxose, D-xylulose	NEK11	-0.621978	-0.0285714	1.05877e-06	0.0222126
Isobar 4 includes Gluconic acid, DL-arabinose, D-ribose, L-xylose, DL-lyxose, D-xylulose	PRRX2	-0.0681319	0.463817	4.96938e-06	0.043565
Isobar 4 includes Gluconic acid, DL-arabinose, D-ribose, L-xylose, DL-lyxose, D-xylulose	ZNF432	-0.0417582	-0.695725	4.02865e-06	0.0397993
Isobar 4 includes Gluconic acid, DL-arabinose, D-ribose, L-xylose, DL-lyxose, D-xylulose	ZBTB32	-0.0418503	0.714286	1.44368e-05	0.0682343
Isobar 4 includes Gluconic acid, DL-arabinose, D-ribose, L-xylose, DL-lyxose, D-xylulose	GPR107	-0.0682069	-0.657143	5.53123e-06	0.0467714
Isobar 4 includes Gluconic acid, DL-arabinose, D-ribose, L-xylose, DL-lyxose, D-xylulose	ANKRD36B	0.0373626	-0.714286	7.00275e-06	0.0517701
Isobar 4 includes Gluconic acid, DL-arabinose, D-ribose, L-xylose, DL-lyxose, D-xylulose	RSPH6A	0.125275	0.657143	2.18119e-05	0.0796921
Isobar 4 includes Gluconic acid, DL-arabinose, D-ribose, L-xylose, DL-lyxose, D-xylulose	KANK2	-0.217582	0.6	2.97558e-07	0.0120778
Isobar 4 includes Gluconic acid, DL-arabinose, D-ribose, L-xylose, DL-lyxose, D-xylulose	IL1RAPL2	0.134066	-0.942857	5.24659e-06	0.045148
Isobar 4 includes Gluconic acid, DL-arabinose, D-ribose, L-xylose, DL-lyxose, D-xylulose	VCAN	-0.345055	0.2	9.47236e-07	0.0215886
Isobar 4 includes Gluconic acid, DL-arabinose, D-ribose, L-xylose, DL-lyxose, D-xylulose	SSH1	0.143014	0.771429	4.26636e-06	0.0409117
Isobar 4 includes Gluconic acid, DL-arabinose, D-ribose, L-xylose, DL-lyxose, D-xylulose	ZNF480	0.151648	-0.542857	1.03493e-07	0.00752041
Isobar 4 includes Gluconic acid, DL-arabinose, D-ribose, L-xylose, DL-lyxose, D-xylulose	SUV420H1	-0.287912	0.942857	7.82064e-06	0.0541807
Isobar 4 includes Gluconic acid, DL-arabinose, D-ribose, L-xylose, DL-lyxose, D-xylulose	SERTAD1	0.0241758	0.885714	1.39192e-05	0.0674123
Isobar 4 includes Gluconic acid, DL-arabinose, D-ribose, L-xylose, DL-lyxose, D-xylulose	KCNK6	-0.156044	-0.714286	2.05975e-05	0.0781678
Isobar 4 includes Gluconic acid, DL-arabinose, D-ribose, L-xylose, DL-lyxose, D-xylulose	KCNMB2	-0.298016	-0.828571	3.06155e-07	0.0120778
Isobar 4 includes Gluconic acid, DL-arabinose, D-ribose, L-xylose, DL-lyxose, D-xylulose	EGLN1	0.457646	-0.542857	1.63212e-05	0.0711597
Isobar 4 includes Gluconic acid, DL-arabinose, D-ribose, L-xylose, DL-lyxose, D-xylulose	FAM220A	-0.415385	0.942857	2.92518e-05	0.0903236
Isobar 4 includes Gluconic acid, DL-arabinose, D-ribose, L-xylose, DL-lyxose, D-xylulose	WDR26	-0.0505495	0.828571	1.98354e-07	0.0102361
Isobar 4 includes Gluconic acid, DL-arabinose, D-ribose, L-xylose, DL-lyxose, D-xylulose	RASA3	0.38022	-0.428571	1.13826e-05	0.0619182
Isobar 4 includes Gluconic acid, DL-arabinose, D-ribose, L-xylose, DL-lyxose, D-xylulose	UXS1	0.375824	-0.771429	6.15696e-06	0.049076
Isobar 4 includes Gluconic acid, DL-arabinose, D-ribose, L-xylose, DL-lyxose, D-xylulose	SEMA6A	0.09901	0.753702	2.22185e-07	0.0111775
Isobar 4 includes Gluconic acid, DL-arabinose, D-ribose, L-xylose, DL-lyxose, D-xylulose	RCSD1	0.18282	-0.542857	1.211e-06	0.023023
Isobar 4 includes Gluconic acid, DL-arabinose, D-ribose, L-xylose, DL-lyxose, D-xylulose	PCDH18	-0.235683	0.542857	1.00574e-05	0.0584148
Isobar 4 includes Gluconic acid, DL-arabinose, D-ribose, L-xylose, DL-lyxose, D-xylulose	TMEM55A	0.287912	0.942857	2.48007e-07	0.0119261
Isobar 4 includes Gluconic acid, DL-arabinose, D-ribose, L-xylose, DL-lyxose, D-xylulose	BCR	0.0417582	-1	2.79537e-05	0.0885736
Isobar 4 includes Gluconic acid, DL-arabinose, D-ribose, L-xylose, DL-lyxose, D-xylulose	LYSMD2	0.213187	-0.371429	1.70027e-05	0.0721197
Isobar 4 includes Gluconic acid, DL-arabinose, D-ribose, L-xylose, DL-lyxose, D-xylulose	ADAM12	-0.244225	0.828571	8.22122e-08	0.00704307
Isobar 4 includes Gluconic acid, DL-arabinose, D-ribose, L-xylose, DL-lyxose, D-xylulose	GPC6	-0.38022	0.6	8.76526e-09	0.00260565
Isobar 4 includes Gluconic acid, DL-arabinose, D-ribose, L-xylose, DL-lyxose, D-xylulose	ZNF331	0.12967	-0.714286	1.03393e-05	0.0598395
Isobar 4 includes Gluconic acid, DL-arabinose, D-ribose, L-xylose, DL-lyxose, D-xylulose	SOX2	-0.0902091	0.885714	1.41246e-05	0.0676636
Isobar 4 includes Gluconic acid, DL-arabinose, D-ribose, L-xylose, DL-lyxose, D-xylulose	LOC90784	0.503297	-0.371429	1.90064e-06	0.0295456
Isobar 4 includes Gluconic acid, DL-arabinose, D-ribose, L-xylose, DL-lyxose, D-xylulose	BVES	-0.507692	0.6	4.19098e-07	0.0142271
Isobar 4 includes Gluconic acid, DL-arabinose, D-ribose, L-xylose, DL-lyxose, D-xylulose	CDT1	0.459341	-0.714286	1.59453e-08	0.00347605
Isobar 4 includes Gluconic acid, DL-arabinose, D-ribose, L-xylose, DL-lyxose, D-xylulose	CCDC125	-0.193619	0.428571	1.44159e-05	0.0682343
Isobar 4 includes Gluconic acid, DL-arabinose, D-ribose, L-xylose, DL-lyxose, D-xylulose	KIF12	0.52967	-0.371429	1.46412e-05	0.0685474
Isobar 4 includes Gluconic acid, DL-arabinose, D-ribose, L-xylose, DL-lyxose, D-xylulose	PRSS23	0.156044	0.771429	3.4665e-06	0.0376591
Isobar 4 includes Gluconic acid, DL-arabinose, D-ribose, L-xylose, DL-lyxose, D-xylulose	CCDC184	-0.418042	0.885714	3.50872e-05	0.0984478
Isobar 4 includes Gluconic acid, DL-arabinose, D-ribose, L-xylose, DL-lyxose, D-xylulose	CSTF3	0.336264	-0.485714	2.88602e-06	0.0344424
Isobar 4 includes Gluconic acid, DL-arabinose, D-ribose, L-xylose, DL-lyxose, D-xylulose	MRPL2	0.441758	-0.314286	1.25675e-05	0.0652307
Isobar 4 includes Gluconic acid, DL-arabinose, D-ribose, L-xylose, DL-lyxose, D-xylulose	EXT1	0.151648	0.942857	5.44898e-07	0.0157682
Isobar 4 includes Gluconic acid, DL-arabinose, D-ribose, L-xylose, DL-lyxose, D-xylulose	TOX3	0.221978	-0.828571	2.84907e-07	0.0120778
Isobar 4 includes Gluconic acid, DL-arabinose, D-ribose, L-xylose, DL-lyxose, D-xylulose	SORD	0.463736	-0.542857	3.97559e-06	0.0397897
Isobar 4 includes Gluconic acid, DL-arabinose, D-ribose, L-xylose, DL-lyxose, D-xylulose	GALK2	0.112088	-0.485714	2.55826e-05	0.0841594
Isobar 4 includes Gluconic acid, DL-arabinose, D-ribose, L-xylose, DL-lyxose, D-xylulose	LINC00487	0.107811	-0.828571	6.99862e-06	0.0517701
Isobar 4 includes Gluconic acid, DL-arabinose, D-ribose, L-xylose, DL-lyxose, D-xylulose	HOXD8	-0.0901099	0.6	1.40287e-05	0.0675603
Isobar 4 includes Gluconic acid, DL-arabinose, D-ribose, L-xylose, DL-lyxose, D-xylulose	NPIPB3	0.120879	-0.657143	1.0512e-05	0.0598952
Isobar 4 includes Gluconic acid, DL-arabinose, D-ribose, L-xylose, DL-lyxose, D-xylulose	FAXC	-0.237624	0.617914	5.00733e-07	0.0148833
Isobar 4 includes Gluconic acid, DL-arabinose, D-ribose, L-xylose, DL-lyxose, D-xylulose	LOC202181	0.187019	-0.314286	3.30572e-05	0.0955537
Isobar 4 includes Gluconic acid, DL-arabinose, D-ribose, L-xylose, DL-lyxose, D-xylulose	PPP6R3	-0.349835	0.714286	1.21902e-06	0.0230414
Isobar 4 includes Gluconic acid, DL-arabinose, D-ribose, L-xylose, DL-lyxose, D-xylulose	ZNF461	-0.29703	-0.828571	3.65439e-07	0.0135793
Isobar 4 includes Gluconic acid, DL-arabinose, D-ribose, L-xylose, DL-lyxose, D-xylulose	CEP85L	0.279121	-0.828571	3.3108e-05	0.0955537
Isobar 4 includes Gluconic acid, DL-arabinose, D-ribose, L-xylose, DL-lyxose, D-xylulose	C6orf118	0.182418	-0.714286	2.79466e-06	0.0337882
Isobar 4 includes Gluconic acid, DL-arabinose, D-ribose, L-xylose, DL-lyxose, D-xylulose	CDH26	0.441758	-0.257143	1.16694e-07	0.00776561
Isobar 4 includes Gluconic acid, DL-arabinose, D-ribose, L-xylose, DL-lyxose, D-xylulose	EBF4	0.0417582	0.771429	4.57637e-07	0.0143737
Isobar 4 includes Gluconic acid, DL-arabinose, D-ribose, L-xylose, DL-lyxose, D-xylulose	ASB2	0.441758	-0.6	2.84173e-05	0.0890077
Isobar 4 includes Gluconic acid, DL-arabinose, D-ribose, L-xylose, DL-lyxose, D-xylulose	FLYWCH1	-0.252747	0.942857	7.00041e-06	0.0517701
Isobar 4 includes Gluconic acid, DL-arabinose, D-ribose, L-xylose, DL-lyxose, D-xylulose	NPSR1-AS1	-0.138462	0.885714	2.39049e-06	0.0321261
Isobar 4 includes Gluconic acid, DL-arabinose, D-ribose, L-xylose, DL-lyxose, D-xylulose	EVC	-0.0506051	0.6	2.10149e-05	0.078625
Isobar 4 includes Gluconic acid, DL-arabinose, D-ribose, L-xylose, DL-lyxose, D-xylulose	KRTAP4-11	-0.29483	0.485714	9.05056e-08	0.00704307
Isobar 4 includes Gluconic acid, DL-arabinose, D-ribose, L-xylose, DL-lyxose, D-xylulose	SNTG1	-0.2	0.60876	1.84029e-06	0.0292121
Isobar 4 includes Gluconic acid, DL-arabinose, D-ribose, L-xylose, DL-lyxose, D-xylulose	CMTM8	0.0813187	-0.485714	1.23311e-05	0.0646431
Isobar 4 includes Gluconic acid, DL-arabinose, D-ribose, L-xylose, DL-lyxose, D-xylulose	LOC100190986	0.2	-1	3.48947e-06	0.0377795
Isobar 4 includes Gluconic acid, DL-arabinose, D-ribose, L-xylose, DL-lyxose, D-xylulose	PLXNC1	0.217582	-0.6	5.10949e-06	0.0445267
Isobar 4 includes Gluconic acid, DL-arabinose, D-ribose, L-xylose, DL-lyxose, D-xylulose	HAPLN4	-0.195604	0.714286	1.05411e-06	0.0222126
Isobar 4 includes Gluconic acid, DL-arabinose, D-ribose, L-xylose, DL-lyxose, D-xylulose	VPS37D	-0.213187	0.942857	2.81851e-08	0.00512025
Isobar 4 includes Gluconic acid, DL-arabinose, D-ribose, L-xylose, DL-lyxose, D-xylulose	HNRNPU	0.274725	-0.371429	3.07473e-05	0.0918658
Isobar 4 includes Gluconic acid, DL-arabinose, D-ribose, L-xylose, DL-lyxose, D-xylulose	C22orf34	0.454945	-0.485714	3.61181e-05	0.0994152
Isobar 4 includes Gluconic acid, DL-arabinose, D-ribose, L-xylose, DL-lyxose, D-xylulose	CREBBP	0.0153846	-0.714286	1.38043e-05	0.0673039
Isobar 4 includes Gluconic acid, DL-arabinose, D-ribose, L-xylose, DL-lyxose, D-xylulose	SCFD2	0.191209	-0.6	2.59829e-06	0.0331889
Isobar 4 includes Gluconic acid, DL-arabinose, D-ribose, L-xylose, DL-lyxose, D-xylulose	ENPP5	-0.367437	0.6	1.23319e-06	0.0230537
Isobar 4 includes Gluconic acid, DL-arabinose, D-ribose, L-xylose, DL-lyxose, D-xylulose	SRSF3	0.0373626	-0.885714	2.30053e-05	0.0815024
Isobar 4 includes Gluconic acid, DL-arabinose, D-ribose, L-xylose, DL-lyxose, D-xylulose	XRRA1	-0.391639	1	3.66563e-06	0.0387913
Isobar 4 includes Gluconic acid, DL-arabinose, D-ribose, L-xylose, DL-lyxose, D-xylulose	LOC100507201	0.347635	-0.371429	6.12532e-07	0.0162843
Isobar 4 includes Gluconic acid, DL-arabinose, D-ribose, L-xylose, DL-lyxose, D-xylulose	SHE	0.103297	0.753702	1.94762e-06	0.0297601
Isobar 4 includes Gluconic acid, DL-arabinose, D-ribose, L-xylose, DL-lyxose, D-xylulose	CLASP2	0.0945055	-0.657143	1.75718e-06	0.0284452
Isobar 4 includes Gluconic acid, DL-arabinose, D-ribose, L-xylose, DL-lyxose, D-xylulose	ENDOV	0.112088	0.927634	7.06345e-06	0.0517877
Isobar 4 includes Gluconic acid, DL-arabinose, D-ribose, L-xylose, DL-lyxose, D-xylulose	SPTSSB	-0.0638064	0.657143	1.64357e-05	0.0713584
Isobar 4 includes Gluconic acid, DL-arabinose, D-ribose, L-xylose, DL-lyxose, D-xylulose	DOCK8	-0.116484	-0.771429	3.59791e-05	0.0991161
Isobar 4 includes Gluconic acid, DL-arabinose, D-ribose, L-xylose, DL-lyxose, D-xylulose	COX7B	0.16044	-0.885714	2.15638e-05	0.0793038
Isobar 4 includes Gluconic acid, DL-arabinose, D-ribose, L-xylose, DL-lyxose, D-xylulose	MIR15A	0.0241758	-0.828571	9.32621e-06	0.0572167
Isobar 4 includes Gluconic acid, DL-arabinose, D-ribose, L-xylose, DL-lyxose, D-xylulose	THNSL2	0.0417582	0.771429	6.16831e-06	0.049076
Isobar 4 includes Gluconic acid, DL-arabinose, D-ribose, L-xylose, DL-lyxose, D-xylulose	TRMT10B	-0.151648	-0.811679	5.96385e-06	0.048393
Isobar 4 includes Gluconic acid, DL-arabinose, D-ribose, L-xylose, DL-lyxose, D-xylulose	ERGIC2	-0.0880089	-0.942857	8.53335e-08	0.00704307
Isobar 4 includes Gluconic acid, DL-arabinose, D-ribose, L-xylose, DL-lyxose, D-xylulose	CARS	-0.208791	0.485714	4.80204e-06	0.0430654
Isobar 4 includes Gluconic acid, DL-arabinose, D-ribose, L-xylose, DL-lyxose, D-xylulose	C6orf132	-0.0637363	0.463817	2.11594e-06	0.0306021
Isobar 4 includes Gluconic acid, DL-arabinose, D-ribose, L-xylose, DL-lyxose, D-xylulose	GNB5	0.29075	-0.542857	2.48856e-05	0.0833764
Isobar 4 includes Gluconic acid, DL-arabinose, D-ribose, L-xylose, DL-lyxose, D-xylulose	AKT3	0.032967	-0.485714	2.84575e-05	0.0890229
Isobar 4 includes Gluconic acid, DL-arabinose, D-ribose, L-xylose, DL-lyxose, D-xylulose	ITGB8	0.0462046	0.927634	6.89496e-06	0.0517701
Isobar 4 includes Gluconic acid, DL-arabinose, D-ribose, L-xylose, DL-lyxose, D-xylulose	FLJ16734	0.0725275	0.657143	7.62394e-06	0.0534981
Isobar 4 includes Gluconic acid, DL-arabinose, D-ribose, L-xylose, DL-lyxose, D-xylulose	PATE2	-0.0725275	0.6	1.45501e-05	0.0683968
Isobar 4 includes Gluconic acid, DL-arabinose, D-ribose, L-xylose, DL-lyxose, D-xylulose	STK4	0.533041	-0.771429	8.04518e-06	0.0549218
Isobar 4 includes Gluconic acid, DL-arabinose, D-ribose, L-xylose, DL-lyxose, D-xylulose	DENND4C	0.26652	-0.428571	4.51916e-07	0.0143631
Isobar 4 includes Gluconic acid, DL-arabinose, D-ribose, L-xylose, DL-lyxose, D-xylulose	CCDC54	0.310231	-0.942857	3.39854e-09	0.00222263
Isobar 4 includes Gluconic acid, DL-arabinose, D-ribose, L-xylose, DL-lyxose, D-xylulose	CHST3	0.125275	-0.828571	9.51038e-07	0.0215886
Isobar 4 includes Gluconic acid, DL-arabinose, D-ribose, L-xylose, DL-lyxose, D-xylulose	KIAA0586	-0.189219	-0.714286	4.30135e-06	0.0410067
Isobar 4 includes Gluconic acid, DL-arabinose, D-ribose, L-xylose, DL-lyxose, D-xylulose	KCTD13	-0.222222	0.485714	2.38493e-05	0.0824469
Isobar 4 includes Gluconic acid, DL-arabinose, D-ribose, L-xylose, DL-lyxose, D-xylulose	DHFR	0.397802	-0.6	2.55096e-05	0.0841594
Isobar 4 includes Gluconic acid, DL-arabinose, D-ribose, L-xylose, DL-lyxose, D-xylulose	TRAPPC9	-0.362637	0.6	9.14572e-06	0.0571085
L-alpha-glycerophosphorylcholine	MPHOSPH6	0.683516	-0.828571	5.96225e-06	0.048393
L-alpha-glycerophosphorylcholine	DNAJB4	-0.613187	0.885714	1.37601e-05	0.0673039
L-alpha-glycerophosphorylcholine	AATK	-0.564835	0.942857	1.03669e-05	0.059862
L-alpha-glycerophosphorylcholine	FOXG1	-0.391639	0.885714	1.80756e-05	0.0737519
L-alpha-glycerophosphorylcholine	HMGN2	0.252747	-1	3.5954e-05	0.0991161
L-alpha-glycerophosphorylcholine	RNF11	-0.775824	0.828571	2.80417e-05	0.0886067
L-alpha-glycerophosphorylcholine	EFEMP2	-0.475248	1	7.76184e-07	0.0190835
L-alpha-glycerophosphorylcholine	NOV	-0.296703	0.985611	2.22274e-05	0.0801356
L-alpha-glycerophosphorylcholine	SHC1	-0.481319	0.942857	1.26943e-05	0.065662
L-alpha-glycerophosphorylcholine	ABCA12	0.451045	-1	7.49911e-06	0.0530777
L-alpha-glycerophosphorylcholine	GPAA1	-0.661538	1	1.28753e-05	0.0658874
L-alpha-glycerophosphorylcholine	ZPR1	-0.410989	0.885714	3.10813e-05	0.0922898
L-alpha-glycerophosphorylcholine	GALNT7	0.630769	-0.942857	1.19666e-05	0.0641484
L-alpha-glycerophosphorylcholine	ARRDC1-AS1	-0.674725	0.942857	7.4116e-06	0.0527068
L-alpha-glycerophosphorylcholine	COQ3	0.353846	-0.885714	2.09742e-05	0.0786071
L-alpha-glycerophosphorylcholine	NIPSNAP3A	0.692308	-0.885714	1.06529e-06	0.0222126
L-alpha-glycerophosphorylcholine	ZNF672	0.556044	-0.942857	1.13543e-05	0.0619182
L-alpha-glycerophosphorylcholine	PPID	0.683516	-1	2.10853e-05	0.0787084
L-alpha-glycerophosphorylcholine	LOC101927824	-0.257426	1	2.55495e-05	0.0841594
L-alpha-glycerophosphorylcholine	SORL1	0.371429	-0.942857	1.54428e-05	0.0700384
L-alpha-glycerophosphorylcholine	ZNF530	0.29703	-1	2.45429e-05	0.0830961
L-alpha-glycerophosphorylcholine	SLC6A20	0.30989	-0.942857	2.13406e-05	0.078868
L-alpha-glycerophosphorylcholine	ENO3	-0.498901	0.942857	1.98346e-05	0.0768222
L-alpha-glycerophosphorylcholine	CAND1	0.217582	-1	2.32556e-05	0.0820336
L-alpha-glycerophosphorylcholine	ZNF224	0.522028	-0.885714	2.20314e-05	0.0798651
L-alpha-glycerophosphorylcholine	CTNS	-0.63956	0.942857	1.66052e-05	0.0714376
L-alpha-glycerophosphorylcholine	PPP2R5B	-0.556044	0.885714	1.89181e-05	0.0753492
L-beta-imidazolelactic acid	DNER	-0.790929	0.941124	1.48081e-06	0.0258943
methionine	DND1	0.784615	-0.885714	2.6205e-05	0.0855185
phenylalanine	SUZ12	0.784615	-0.942857	3.9573e-06	0.0397897
phenylalanine	ACOT9	-0.841758	0.828571	7.33971e-06	0.0527068
phenylalanine	SLC52A2	-0.740659	0.885714	2.46255e-05	0.0830961
X-1288	CAV1	-0.459341	0.845154	3.48529e-05	0.0981885
X-1288	OR5V1	-0.828571	0.845154	1.01547e-06	0.0222126
X-1497	ATF3	-0.494505	1	2.14175e-05	0.078868
X-1497	TBX19	-0.682069	0.885714	1.80461e-05	0.0737519
X-1497	ACTR3B	-0.472527	0.942857	2.38867e-05	0.0824469
X-1497	MRPL54	0.331868	-1	1.98517e-05	0.0768222
X-1497	EIF3H	0.441758	-0.942857	1.19963e-05	0.0642025
X-1497	TGDS	0.635165	-0.942857	2.141e-05	0.078868
X-1497	STK4	0.797359	-0.942857	2.97708e-06	0.0347678
X-1597	DLG4	0.837363	-0.927634	4.65939e-07	0.0143737
X-1597	CCDC71L	-0.516484	1	2.29952e-05	0.0815024
X-1616	TBX19	-0.79868	0.885714	1.08209e-05	0.0612179
X-1616	CCDC71L	-0.745055	0.714286	2.04499e-05	0.0778469
X-1677	POMZP3	-0.648352	0.941124	8.28924e-06	0.0558579
X-1677	TAS2R10	0.749451	-0.880406	2.09737e-05	0.0786071
X-1713	GMFB	0.595604	-0.753702	6.95507e-06	0.0517701
X-1736 - retired - p-hydroxybenzaldehyde	ABCF1	-0.186813	0.6	5.7334e-06	0.0474127
X-1736 - retired - p-hydroxybenzaldehyde	CYC1	-0.424176	0.771429	3.15985e-05	0.0928968
X-1736 - retired - p-hydroxybenzaldehyde	SGK1	-0.243956	0.885714	9.20896e-06	0.0571085
X-1736 - retired - p-hydroxybenzaldehyde	USO1	-0.41978	0.828571	1.85717e-05	0.0749829
X-1736 - retired - p-hydroxybenzaldehyde	COPS3	-0.182418	-0.771429	7.28672e-07	0.0187617
X-1736 - retired - p-hydroxybenzaldehyde	EIF2B2	0.120879	-0.942857	3.17186e-07	0.0122022
X-1736 - retired - p-hydroxybenzaldehyde	CTCF	0.23956	-0.942857	4.64274e-06	0.0425257
X-1736 - retired - p-hydroxybenzaldehyde	MCRS1	-0.134066	-0.771429	1.09237e-06	0.0223643
X-1736 - retired - p-hydroxybenzaldehyde	TOPBP1	0.0637363	-0.942857	1.18741e-07	0.00776561
X-1736 - retired - p-hydroxybenzaldehyde	FBLN5	0.375824	-0.771429	2.34276e-05	0.0821126
X-1736 - retired - p-hydroxybenzaldehyde	CRELD1	0.0813187	0.942857	2.42602e-06	0.032138
X-1736 - retired - p-hydroxybenzaldehyde	TG	-0.213187	0.828571	2.18875e-05	0.0797011
X-1736 - retired - p-hydroxybenzaldehyde	SYT1	0.125275	-0.542857	9.2225e-06	0.0571085
X-1736 - retired - p-hydroxybenzaldehyde	ZP3	-0.371429	0.714286	3.04435e-07	0.0120778
X-1736 - retired - p-hydroxybenzaldehyde	IMPDH1	-0.134066	0.771429	1.22698e-05	0.0646304
X-1736 - retired - p-hydroxybenzaldehyde	SLC16A2	-0.0901099	0.771429	3.35509e-07	0.0127571
X-1736 - retired - p-hydroxybenzaldehyde	PIK3C2B	0.120879	-0.811679	5.91629e-07	0.0162111
X-1736 - retired - p-hydroxybenzaldehyde	MYL5	-0.353846	0.942857	9.8456e-06	0.0583255
X-1736 - retired - p-hydroxybenzaldehyde	HCAR3	0.0021978	-0.885714	1.15561e-05	0.0626672
X-1736 - retired - p-hydroxybenzaldehyde	CRLF3	-0.0901099	-0.885714	1.93997e-06	0.0297601
X-1736 - retired - p-hydroxybenzaldehyde	PCBP3	0.195604	-0.6	1.94235e-05	0.076529
X-1736 - retired - p-hydroxybenzaldehyde	GPA33	-0.0440044	-1	4.36995e-06	0.0415396
X-1736 - retired - p-hydroxybenzaldehyde	MAPK12	-0.652747	0.657143	1.48904e-05	0.0689043
X-1736 - retired - p-hydroxybenzaldehyde	B4GALNT1	-0.432967	0.942857	4.86462e-06	0.0430654
X-1736 - retired - p-hydroxybenzaldehyde	CHRNA5	0.0153846	-0.942857	1.14662e-06	0.0224226
X-1736 - retired - p-hydroxybenzaldehyde	CCDC106	-0.52967	0.885714	1.18183e-07	0.00776561
X-1736 - retired - p-hydroxybenzaldehyde	SLC10A1	0.0769231	0.637748	1.38108e-05	0.0673039
X-1736 - retired - p-hydroxybenzaldehyde	DEFA4	0.182418	-0.828571	4.78503e-06	0.0430654
X-1736 - retired - p-hydroxybenzaldehyde	ZNF304	0.010989	-0.828571	9.13386e-06	0.0571085
X-1736 - retired - p-hydroxybenzaldehyde	FOXB1	0.0286979	-0.6	4.58108e-06	0.0424971
X-1736 - retired - p-hydroxybenzaldehyde	C1S	-0.0462046	0.811679	1.35926e-05	0.0672696
X-1736 - retired - p-hydroxybenzaldehyde	SF3B4	-0.103297	-0.828571	5.7068e-06	0.0473632
X-1736 - retired - p-hydroxybenzaldehyde	AP1S1	-0.217582	0.885714	2.00883e-05	0.0774628
X-1736 - retired - p-hydroxybenzaldehyde	MYL1	0.318681	0.942857	8.30518e-09	0.00260565
X-1736 - retired - p-hydroxybenzaldehyde	ARC	-0.120879	0.782691	4.98978e-08	0.00704307
X-1736 - retired - p-hydroxybenzaldehyde	RB1	0.39604	-0.942857	1.12316e-05	0.0619182
X-1736 - retired - p-hydroxybenzaldehyde	CHRNA3	0.0418042	-0.927634	5.96408e-06	0.048393
X-1736 - retired - p-hydroxybenzaldehyde	PIK3R1	0.0836084	-1	3.34573e-05	0.0958848
X-1736 - retired - p-hydroxybenzaldehyde	TMEM41B	0.178022	0.942857	2.78552e-06	0.0337882
X-1736 - retired - p-hydroxybenzaldehyde	DAAM2	0.27033	-0.828571	3.95868e-06	0.0397897
X-1736 - retired - p-hydroxybenzaldehyde	PIKFYVE	0.613187	-0.6	1.16851e-05	0.063168
X-1736 - retired - p-hydroxybenzaldehyde	BICD2	0.296703	-0.942857	7.7194e-06	0.0538215
X-1736 - retired - p-hydroxybenzaldehyde	FTL	0.125275	0.714286	1.28604e-05	0.0658874
X-1736 - retired - p-hydroxybenzaldehyde	VAMP1	0.103297	-0.885714	3.08775e-06	0.0354277
X-1736 - retired - p-hydroxybenzaldehyde	LIPE	0.00659341	0.714286	4.01601e-06	0.0397948
X-1736 - retired - p-hydroxybenzaldehyde	SMARCA5	0.230769	-0.485714	1.24296e-07	0.00796154
X-1736 - retired - p-hydroxybenzaldehyde	PDS5A	0.10341	-0.942857	7.57267e-07	0.0189425
X-1736 - retired - p-hydroxybenzaldehyde	TDRD3	-0.032967	-0.6	2.28604e-05	0.0814687
X-1736 - retired - p-hydroxybenzaldehyde	GRM5	0.0769231	-0.657143	3.07371e-06	0.0354277
X-1736 - retired - p-hydroxybenzaldehyde	2013-09-05	-0.336264	-0.885714	2.47058e-07	0.0119261
X-1736 - retired - p-hydroxybenzaldehyde	CLDN9	0.12967	0.942857	7.43058e-06	0.0527068
X-1736 - retired - p-hydroxybenzaldehyde	YWHAZ	-0.0857143	-0.828571	4.79966e-06	0.0430654
X-1736 - retired - p-hydroxybenzaldehyde	FMO6P	0.107692	-0.657143	2.80202e-07	0.0120778
X-1736 - retired - p-hydroxybenzaldehyde	ANO3	0.264027	0.942857	9.88581e-06	0.0583323
X-1736 - retired - p-hydroxybenzaldehyde	LINC01136	-0.09901	-0.942857	9.47698e-08	0.00704307
X-1736 - retired - p-hydroxybenzaldehyde	TFR2	0.283516	0.942857	8.79286e-08	0.00704307
X-1736 - retired - p-hydroxybenzaldehyde	B3GALT4	0.0924093	0.771429	1.41355e-05	0.0676636
X-1736 - retired - p-hydroxybenzaldehyde	AFF2	0.468132	-0.885714	1.58095e-05	0.0704317
X-1736 - retired - p-hydroxybenzaldehyde	HNF1A	-0.039604	-0.942857	8.19151e-08	0.00704307
X-1736 - retired - p-hydroxybenzaldehyde	MCF2	-0.466447	0.771429	1.60271e-05	0.070538
X-1736 - retired - p-hydroxybenzaldehyde	ARHGEF15	-0.178022	0.942857	1.67228e-05	0.0716518
X-1736 - retired - p-hydroxybenzaldehyde	TYMS	0.0813187	-0.942857	1.83001e-07	0.00989867
X-1736 - retired - p-hydroxybenzaldehyde	ITPK1	0.145215	0.782691	9.03586e-06	0.0569307
X-1736 - retired - p-hydroxybenzaldehyde	GSTK1	-0.287912	0.942857	3.33582e-06	0.0369765
X-1736 - retired - p-hydroxybenzaldehyde	AAR2	-0.116484	-0.942857	2.11544e-05	0.0787467
X-1736 - retired - p-hydroxybenzaldehyde	RMND5B	-0.204396	0.828571	1.77582e-05	0.0730425
X-1736 - retired - p-hydroxybenzaldehyde	LHPP	0.248352	-0.942857	4.58859e-06	0.0424971
X-1736 - retired - p-hydroxybenzaldehyde	MRPS17	-0.265934	0.657143	3.13656e-06	0.0356759
X-1736 - retired - p-hydroxybenzaldehyde	FAM206A	-0.112088	0.828571	1.10281e-05	0.0614336
X-1736 - retired - p-hydroxybenzaldehyde	ELOVL4	-0.0549451	-0.617914	1.73812e-05	0.0728378
X-1736 - retired - p-hydroxybenzaldehyde	PRR7	-0.301099	0.885714	3.1741e-06	0.0359143
X-1736 - retired - p-hydroxybenzaldehyde	UCP3	0.626374	-0.771429	2.76139e-05	0.0882667
X-1736 - retired - p-hydroxybenzaldehyde	TMC7	0.00440044	0.828571	1.77199e-06	0.0285437
X-1736 - retired - p-hydroxybenzaldehyde	PIGZ	0.250825	0.942857	5.97738e-07	0.0162111
X-1736 - retired - p-hydroxybenzaldehyde	LRRC37A	0.010989	-0.828571	1.78512e-06	0.0286143
X-1736 - retired - p-hydroxybenzaldehyde	PRPF39	-0.151648	-0.828571	3.82697e-07	0.0139045
X-1736 - retired - p-hydroxybenzaldehyde	TM4SF20	0.472527	-0.885714	5.39689e-06	0.0458382
X-1736 - retired - p-hydroxybenzaldehyde	SNORA5B	-0.147253	0.485714	1.86778e-06	0.0293634
X-1736 - retired - p-hydroxybenzaldehyde	PRO2964	0.0197802	0.550782	4.59525e-06	0.0424971
X-1736 - retired - p-hydroxybenzaldehyde	RUNX1-IT1	-0.134066	-0.828571	1.99004e-06	0.0298504
X-1736 - retired - p-hydroxybenzaldehyde	CHRNA9	0.230769	-0.942857	7.57774e-06	0.0532883
X-1736 - retired - p-hydroxybenzaldehyde	ZNF155	-0.00659341	-0.828571	1.25488e-05	0.0652307
X-1736 - retired - p-hydroxybenzaldehyde	SHTN1	0.287912	0.942857	7.17182e-07	0.0186124
X-1736 - retired - p-hydroxybenzaldehyde	ADAMTS1	-0.158416	-0.971008	3.50806e-10	0.00108776
X-1736 - retired - p-hydroxybenzaldehyde	IPPK	-0.277228	0.428571	3.50892e-05	0.0984478
X-1736 - retired - p-hydroxybenzaldehyde	PDZD4	-0.483448	0.771429	8.25642e-07	0.020148
X-1736 - retired - p-hydroxybenzaldehyde	RASD2	0.186813	0.942857	1.50471e-05	0.0689499
X-1736 - retired - p-hydroxybenzaldehyde	FGFRL1	-0.0616062	0.657143	2.20475e-05	0.0798651
X-1736 - retired - p-hydroxybenzaldehyde	NAPSA	-0.156044	0.771429	3.37382e-05	0.0963186
X-1736 - retired - p-hydroxybenzaldehyde	IGF2BP2	-0.441758	0.771429	7.80894e-08	0.00704307
X-1736 - retired - p-hydroxybenzaldehyde	SUFU	0.0241758	0.6	2.34692e-06	0.0321261
X-1736 - retired - p-hydroxybenzaldehyde	VAV3	-0.169231	-0.942857	2.52033e-06	0.0327793
X-1736 - retired - p-hydroxybenzaldehyde	GPAT3	0.125275	0.942857	3.23271e-06	0.0360765
X-1736 - retired - p-hydroxybenzaldehyde	NT5C1A	-0.142857	0.942857	6.29364e-06	0.0497965
X-1736 - retired - p-hydroxybenzaldehyde	GPR61	0.0989011	0.714286	9.573e-07	0.0215886
X-1736 - retired - p-hydroxybenzaldehyde	MGAT4B	0.116484	0.657143	9.97521e-06	0.0583798
X-1736 - retired - p-hydroxybenzaldehyde	TMEM248	0.0857143	0.714286	1.26795e-05	0.065662
X-1736 - retired - p-hydroxybenzaldehyde	RAB24	0.0681319	0.942857	3.1317e-05	0.0924241
X-1736 - retired - p-hydroxybenzaldehyde	SRXN1	0.252747	0.885714	2.00299e-05	0.0773285
X-1736 - retired - p-hydroxybenzaldehyde	TMEM87B	0.138462	0.828571	1.89793e-05	0.0755012
X-1736 - retired - p-hydroxybenzaldehyde	PLEKHG1	0.389011	-0.714286	1.03899e-06	0.0222126
X-1736 - retired - p-hydroxybenzaldehyde	CDS1	0.349451	0.942857	1.79249e-05	0.0734512
X-1736 - retired - p-hydroxybenzaldehyde	LINC00493	-0.010989	-1	2.18539e-05	0.0797011
X-1736 - retired - p-hydroxybenzaldehyde	NBEA	0.336264	-0.828571	1.89312e-07	0.00998461
X-1736 - retired - p-hydroxybenzaldehyde	TMEM192	0.103297	0.885714	3.06564e-07	0.0120778
X-1736 - retired - p-hydroxybenzaldehyde	MBTPS2	0.318681	1	2.86085e-07	0.0120778
X-1736 - retired - p-hydroxybenzaldehyde	MORN2	0.173626	1	2.0133e-06	0.0299247
X-1736 - retired - p-hydroxybenzaldehyde	HEYL	-0.123212	0.942857	2.16871e-06	0.0308331
X-1736 - retired - p-hydroxybenzaldehyde	ADAMTS12	-0.305495	0.371429	1.65658e-05	0.0714376
X-1736 - retired - p-hydroxybenzaldehyde	PHF21A	-0.0725275	0.6	3.2337e-06	0.0360765
X-1736 - retired - p-hydroxybenzaldehyde	HAPLN3	-0.428571	0.542857	2.13081e-06	0.0306021
X-1736 - retired - p-hydroxybenzaldehyde	CITED2	-0.519252	0.6	8.56942e-08	0.00704307
X-1736 - retired - p-hydroxybenzaldehyde	KHSRP	0.0373626	0.714286	1.75062e-05	0.0728378
X-1736 - retired - p-hydroxybenzaldehyde	TUBGCP4	0.358242	-0.485714	3.51631e-06	0.0378231
X-1736 - retired - p-hydroxybenzaldehyde	UBE2H	-0.398679	0.819689	1.08092e-08	0.00271892
X-1736 - retired - p-hydroxybenzaldehyde	CAPN12	0.0902091	0.942857	1.72015e-05	0.0724852
X-1736 - retired - p-hydroxybenzaldehyde	ATXN2L	-0.0704071	0.942857	1.42428e-05	0.0676944
X-1736 - retired - p-hydroxybenzaldehyde	KBTBD3	-0.142857	0.6	2.92823e-07	0.0120778
X-1736 - retired - p-hydroxybenzaldehyde	SMARCA2	0.0945055	0.828571	1.37212e-07	0.00829863
X-1736 - retired - p-hydroxybenzaldehyde	WDR60	-0.387239	0.828571	4.22072e-06	0.0407907
X-1736 - retired - p-hydroxybenzaldehyde	SMYD4	-0.0945055	-0.828571	1.48188e-05	0.0687804
X-1736 - retired - p-hydroxybenzaldehyde	PRTG	0.138462	0.828571	7.54921e-06	0.053202
X-1736 - retired - p-hydroxybenzaldehyde	DEFB123	0.0572058	-0.657143	6.75948e-06	0.0514031
X-1736 - retired - p-hydroxybenzaldehyde	CYHR1	-0.415385	0.885714	8.87884e-06	0.0563087
X-1736 - retired - p-hydroxybenzaldehyde	PRCD	0.0417582	-0.550782	1.00296e-05	0.0583798
X-1736 - retired - p-hydroxybenzaldehyde	SCUBE3	-0.368657	0.714286	2.59864e-05	0.0850601
X-1736 - retired - p-hydroxybenzaldehyde	BAG5	0.178022	-0.942857	1.04054e-05	0.059862
X-1736 - retired - p-hydroxybenzaldehyde	CREM	-0.112088	0.828571	1.37825e-05	0.0673039
X-1736 - retired - p-hydroxybenzaldehyde	MLYCD	-0.371429	0.542857	1.13003e-06	0.022395
X-1736 - retired - p-hydroxybenzaldehyde	TSPAN12	-0.134066	0.985611	3.13629e-07	0.0122022
X-1736 - retired - p-hydroxybenzaldehyde	RTN4RL1	-0.301099	0.771429	1.04647e-05	0.059862
X-1736 - retired - p-hydroxybenzaldehyde	SLC16A6	0.283516	-1	1.46397e-05	0.0685474
X-1736 - retired - p-hydroxybenzaldehyde	NWD2	-0.316832	0.942857	1.90647e-06	0.0295456
X-1736 - retired - p-hydroxybenzaldehyde	PCSK4	-0.252747	0.942857	1.63822e-06	0.0273313
X-1736 - retired - p-hydroxybenzaldehyde	GPRC5C	0.257143	0.828571	1.23357e-05	0.0646431
X-1736 - retired - p-hydroxybenzaldehyde	DNAJB13	0.032967	0.828571	1.0813e-05	0.0612179
X-1736 - retired - p-hydroxybenzaldehyde	LPP-AS2	-0.112088	0.927634	3.62465e-05	0.0996738
X-1736 - retired - p-hydroxybenzaldehyde	SPATA4	0.0285714	0.885714	3.20277e-05	0.093676
X-1736 - retired - p-hydroxybenzaldehyde	CMTM1	-0.264318	-0.942857	2.00341e-07	0.0102361
X-1736 - retired - p-hydroxybenzaldehyde	LOC101929709	0.0462046	0.942857	5.53171e-08	0.00704307
X-1736 - retired - p-hydroxybenzaldehyde	LINC01015	0.0593407	0.927634	2.36451e-06	0.0321261
X-1736 - retired - p-hydroxybenzaldehyde	ASCL5	0.164835	0.828571	3.77718e-06	0.0392105
X-1736 - retired - p-hydroxybenzaldehyde	GBGT1	-0.389011	0.828571	2.70585e-05	0.087092
X-1736 - retired - p-hydroxybenzaldehyde	FAM26E	0.0637363	0.714286	2.10793e-05	0.0787084
X-1736 - retired - p-hydroxybenzaldehyde	PSMD6	0.301099	-0.885714	1.12895e-05	0.0619182
X-1736 - retired - p-hydroxybenzaldehyde	KIAA1614-AS1	-0.142857	0.485714	2.06478e-05	0.0781678
X-1736 - retired - p-hydroxybenzaldehyde	FBXO11	-0.411441	0.6	7.74648e-06	0.0538954
X-1736 - retired - p-hydroxybenzaldehyde	NOXA1	-0.103297	0.828571	2.38719e-05	0.0824469
X-1736 - retired - p-hydroxybenzaldehyde	LOC101927272	0.0373626	0.828571	6.68205e-08	0.00704307
X-1736 - retired - p-hydroxybenzaldehyde	KIAA1683	-0.308031	0.828571	2.6575e-07	0.0120759
X-1736 - retired - p-hydroxybenzaldehyde	ZDHHC13	0.454945	-0.714286	2.8184e-05	0.0886078
X-1736 - retired - p-hydroxybenzaldehyde	CUL4A	0.0769231	-0.942857	5.77986e-07	0.0162111
X-1736 - retired - p-hydroxybenzaldehyde	JHDM1D-AS1	-0.0857143	0.771429	1.97878e-06	0.0298182
X-1736 - retired - p-hydroxybenzaldehyde	ZFP92	-0.246425	0.942857	1.43266e-06	0.0251869
X-1736 - retired - p-hydroxybenzaldehyde	DNAI1	-0.0945055	0.485714	2.68162e-05	0.0866251
X-1736 - retired - p-hydroxybenzaldehyde	PRR5L	-0.12967	0.6	2.30511e-05	0.0815762
X-1736 - retired - p-hydroxybenzaldehyde	NFIB	0.23956	0.840668	3.32821e-05	0.095634
X-1736 - retired - p-hydroxybenzaldehyde	SPEF2	-0.410989	0.771429	2.48774e-06	0.03267
X-1736 - retired - p-hydroxybenzaldehyde	TOR4A	0.12967	0.828571	8.9208e-06	0.0563419
X-1736 - retired - p-hydroxybenzaldehyde	STYXL1	0.178022	1	7.23714e-06	0.0524978
X-1736 - retired - p-hydroxybenzaldehyde	TNS3	-0.0902091	0.898645	1.91383e-05	0.0757991
X-1736 - retired - p-hydroxybenzaldehyde	GABRR3	0.23956	0.898645	3.58736e-05	0.0989922
X-1736 - retired - p-hydroxybenzaldehyde	LOC100996255	0.345435	-0.485714	8.00259e-06	0.0548601
X-1736 - retired - p-hydroxybenzaldehyde	OR51B2	0.112088	0.771429	2.77756e-05	0.0883943
X-1736 - retired - p-hydroxybenzaldehyde	ELOVL3	-0.125275	1	7.80669e-06	0.0541807
X-1736 - retired - p-hydroxybenzaldehyde	PCDHB18P	-0.358017	0.6	1.70786e-05	0.0721532
X-1736 - retired - p-hydroxybenzaldehyde	SLC37A1	0.10121	0.771429	1.35086e-05	0.0672696
X-1736 - retired - p-hydroxybenzaldehyde	GPHN	-0.0945055	-1	3.45215e-05	0.0979139
X-1736 - retired - p-hydroxybenzaldehyde	ITPKB	-0.235165	-0.942857	1.70471e-05	0.0721197
X-1736 - retired - p-hydroxybenzaldehyde	LMNTD2	0.0153846	0.942857	2.0065e-08	0.00410076
X-1736 - retired - p-hydroxybenzaldehyde	LOC153546	0.428571	1	1.47016e-05	0.0685789
X-1736 - retired - p-hydroxybenzaldehyde	FAM71F1	-0.16044	0.771429	2.92557e-07	0.0120778
X-1736 - retired - p-hydroxybenzaldehyde	SPG20	-0.2	0.885714	2.04133e-05	0.0778469
X-1736 - retired - p-hydroxybenzaldehyde	PMS1	0.0769231	-0.828571	1.16205e-06	0.0224845
X-1736 - retired - p-hydroxybenzaldehyde	CCDC18	-0.208791	-0.885714	1.7533e-05	0.0728378
X-1736 - retired - p-hydroxybenzaldehyde	LYG1	-0.0241758	-0.6	1.61602e-05	0.0707267
X-1736 - retired - p-hydroxybenzaldehyde	ID2-AS1	0.221978	0.885714	2.23707e-08	0.00430304
X-1736 - retired - p-hydroxybenzaldehyde	ECT2	-0.0549451	-0.714286	3.22795e-05	0.0941598
X-1736 - retired - p-hydroxybenzaldehyde	ENKUR	-0.296703	0.942857	3.52444e-05	0.0984478
X-1736 - retired - p-hydroxybenzaldehyde	LOC100507277	0.481319	-0.6	3.60947e-06	0.0384458
X-1736 - retired - p-hydroxybenzaldehyde	PPP2R2A	-0.367033	0.771429	8.73494e-08	0.00704307
X-1736 - retired - p-hydroxybenzaldehyde	HAL	-0.173626	0.828571	1.96742e-05	0.0765712
X-1736 - retired - p-hydroxybenzaldehyde	AGTRAP	0.173626	0.828571	1.65327e-06	0.0274425
X-1736 - retired - p-hydroxybenzaldehyde	ADPRH	-0.120879	0.942857	6.13656e-06	0.049076
X-1736 - retired - p-hydroxybenzaldehyde	EPHA7	0.0021978	0.942857	1.70429e-05	0.0721197
X-1736 - retired - p-hydroxybenzaldehyde	FUT11	-0.182418	0.885714	1.51551e-05	0.0693104
X-1736 - retired - p-hydroxybenzaldehyde	CCL28	0.534066	-0.811679	4.35082e-07	0.0142271
X-1736 - retired - p-hydroxybenzaldehyde	KCNK9	-0.00659341	0.811679	7.12557e-06	0.0521263
X-1736 - retired - p-hydroxybenzaldehyde	LOC644794	-0.187019	0.942857	1.22739e-05	0.0646304
X-1736 - retired - p-hydroxybenzaldehyde	AGAP3	-0.323077	0.6	8.46453e-06	0.0558579
X-1736 - retired - p-hydroxybenzaldehyde	AGO1	-0.248352	0.828571	8.61905e-06	0.0558579
X-1736 - retired - p-hydroxybenzaldehyde	LOC730961	-0.498901	0.771429	2.75606e-06	0.0337882
X-1736 - retired - p-hydroxybenzaldehyde	SLX4	0.0220022	0.657143	8.67768e-06	0.0558579
X-1736 - retired - p-hydroxybenzaldehyde	DZIP1L	-0.384615	0.885714	6.76661e-08	0.00704307
X-1736 - retired - p-hydroxybenzaldehyde	LOC101927841	-0.569231	0.428571	4.25186e-06	0.0408926
X-1736 - retired - p-hydroxybenzaldehyde	PRR32	0.0176018	1	4.88636e-07	0.014659
X-1736 - retired - p-hydroxybenzaldehyde	FAM3C	0.019802	0.714286	9.23741e-08	0.00704307
X-1736 - retired - p-hydroxybenzaldehyde	RHOBTB3	-0.279121	1	7.02849e-06	0.0517701
X-1736 - retired - p-hydroxybenzaldehyde	HS3ST5	-0.305495	0.771429	4.11237e-06	0.0401713
X-1736 - retired - p-hydroxybenzaldehyde	PLXDC1	-0.138462	0.6	2.46495e-05	0.0830961
X-1736 - retired - p-hydroxybenzaldehyde	YWHAEP7	0.0901099	-0.550782	6.61084e-06	0.050626
X-1736 - retired - p-hydroxybenzaldehyde	C11orf70	-0.0901099	0.657143	3.45246e-05	0.0979139
X-1736 - retired - p-hydroxybenzaldehyde	SEC14L3	0.375824	-0.771429	9.37593e-07	0.0215886
X-1736 - retired - p-hydroxybenzaldehyde	GAB3	-0.193833	0.898645	4.09778e-07	0.0142271
X-1736 - retired - p-hydroxybenzaldehyde	TRIM58	-0.283516	0.942857	3.99117e-06	0.0397897
X-1736 - retired - p-hydroxybenzaldehyde	QKI	-0.125275	0.828571	1.30363e-05	0.0661929
X-1736 - retired - p-hydroxybenzaldehyde	XBP1	-0.0285714	-0.942857	6.12131e-07	0.0162843
X-1736 - retired - p-hydroxybenzaldehyde	CHSY3	0.0813187	0.828571	1.59998e-05	0.070538
X-1736 - retired - p-hydroxybenzaldehyde	HECTD1	0.296703	-0.542857	6.55912e-06	0.050626
X-1736 - retired - p-hydroxybenzaldehyde	UBE2U	-0.265934	0.828571	1.30683e-06	0.0239183
X-1736 - retired - p-hydroxybenzaldehyde	ICE2	0.252747	-0.942857	1.94808e-05	0.076529
X-1736 - retired - p-hydroxybenzaldehyde	PDE1A	0.0901099	0.885714	2.41621e-06	0.032138
X-1736 - retired - p-hydroxybenzaldehyde	C11orf30	0.0902091	-0.942857	2.10919e-09	0.00172425
X-1736 - retired - p-hydroxybenzaldehyde	DLEU2	-0.00659341	-0.885714	3.60926e-07	0.0135657
X-1736 - retired - p-hydroxybenzaldehyde	RDH12	-0.23956	0.714286	1.47544e-05	0.0686295
X-1736 - retired - p-hydroxybenzaldehyde	XIST	0.243956	-0.371429	2.55724e-05	0.0841594
X-1736 - retired - p-hydroxybenzaldehyde	TTC27	-0.010989	-0.885714	2.37645e-06	0.0321261
X-1736 - retired - p-hydroxybenzaldehyde	DIS3L2	0.432967	-0.885714	6.17786e-07	0.0162915
X-1736 - retired - p-hydroxybenzaldehyde	ROS1	-0.206821	1	3.68752e-08	0.00634636
X-1736 - retired - p-hydroxybenzaldehyde	SPRED1	-0.0241758	0.942857	1.58652e-07	0.00894461
X-1736 - retired - p-hydroxybenzaldehyde	NCK1	0.402198	-0.828571	9.44074e-06	0.0575951
X-1736 - retired - p-hydroxybenzaldehyde	LSM14B	0.0373626	0.542857	2.28715e-05	0.0814687
X-1736 - retired - p-hydroxybenzaldehyde	LINC00610	-0.49285	0.885714	7.1458e-06	0.0521576
X-1736 - retired - p-hydroxybenzaldehyde	C16orf52	0	0.942857	5.6958e-09	0.00241262
X-1736 - retired - p-hydroxybenzaldehyde	CAPZB	0.116484	-0.771429	2.39096e-06	0.0321261
X-1736 - retired - p-hydroxybenzaldehyde	ZNF337	0.00659341	-0.714286	1.27277e-05	0.065662
X-1736 - retired - p-hydroxybenzaldehyde	MMP24	-0.450549	0.828571	1.0394e-05	0.059862
X-1736 - retired - p-hydroxybenzaldehyde	COL8A2	-0.178022	0.6	6.46793e-08	0.00704307
X-1736 - retired - p-hydroxybenzaldehyde	CALHM2	-0.0813187	-0.771429	1.88681e-05	0.0753337
X-1736 - retired - p-hydroxybenzaldehyde	DND1	0.52967	-1	6.32806e-09	0.00241262
X-1736 - retired - p-hydroxybenzaldehyde	IFT74	0.151648	0.885714	4.19242e-07	0.0142271
X-1736 - retired - p-hydroxybenzaldehyde	CALML4	-0.0549451	-0.828571	8.39176e-08	0.00704307
X-1736 - retired - p-hydroxybenzaldehyde	EXOSC4	-0.454945	0.714286	8.04679e-08	0.00704307
X-2041	CC2D1A	-0.846154	0.771429	2.18873e-05	0.0797011
X-2136	RCSD1	0.577578	-0.654654	8.85491e-06	0.0563087
X-2269	BLMH	0.378412	-0.654654	2.40535e-05	0.0824469
X-2269	ANKRD6	0.447214	-0.654654	2.06493e-05	0.0781678
X-2269	PXN	-0.447214	0.654654	2.09369e-05	0.0786071
X-2269	ATRN	0.447214	-0.654654	2.69107e-06	0.0337816
X-2269	GNAL	-0.309609	0.654654	2.98378e-05	0.0909308
X-2269	ZNF468	0.447214	-0.654654	1.76869e-05	0.0729329
X-2269	BTG3	-0.309609	0.654654	2.11406e-05	0.0787467
X-2269	ZNF432	0.447214	-0.664211	9.97955e-10	0.00108776
X-2269	ZBTB32	-0.4482	0.654654	1.64913e-05	0.0713584
X-2269	KANK2	-0.309609	0.654654	1.86524e-05	0.0750221
X-2269	CLEC4A	-0.447706	0.664211	2.53086e-05	0.0839869
X-2269	PSMG3	-0.447214	0.654654	1.13208e-05	0.0619182
X-2269	ENPP1	-0.447706	0.6742	2.7539e-05	0.0881133
X-2269	ZNF83	0.447214	-0.654654	9.22294e-06	0.0571085
X-2269	ZNF770	0.447214	-0.654654	2.47752e-05	0.0831769
X-2690	TBC1D10A	0.622412	-0.542857	1.81336e-05	0.0737519
X-2698	FMNL2	-0.73228	0.637748	2.63595e-05	0.0856943
X-2724	MCM3	0.412852	-0.880406	1.91008e-05	0.0757991
X-2724	SLC9A2	-0.455666	0.880406	1.13161e-05	0.0619182
X-2724	PLEKHM2	-0.38227	0.941124	8.58789e-06	0.0558579
X-2724	TUBB	0.529062	-0.941124	8.26102e-06	0.0558579
X-2724	ZNHIT3	0.516829	-0.880406	3.19277e-05	0.093551
X-2724	CEP85L	0.259944	-0.880406	8.27026e-06	0.0558579
X-2724	FLJ12825	-0.0458724	0.880406	3.00813e-05	0.0910614
X-2724	ADGRF1	0.571876	-0.880406	2.31312e-05	0.0817712
X-2724	MALRD1	-0.664351	0.880406	1.21167e-05	0.064425
X-2746	COPS3	0.327473	-0.885714	1.58065e-05	0.0704317
X-2746	CRABP2	-0.608791	1	2.16329e-05	0.0793038
X-2746	CRELD1	-0.362637	0.885714	1.44608e-05	0.0682343
X-2746	BUB1B	0.292308	-1	1.31842e-05	0.0666338
X-2746	GSTTP1	0.0132305	1	1.39773e-05	0.0674123
X-2746	IL15RA	-0.2	0.828571	2.80725e-05	0.0886067
X-2746	EXOSC10	0.648352	-1	1.53499e-06	0.0264178
X-2746	PRSS16	-0.736264	0.942857	1.60972e-06	0.0269936
X-2746	EIF2S2	-0.0637363	-1	2.48556e-05	0.0833612
X-2746	TAF5	0.305495	-0.942857	8.48243e-06	0.0558579
X-2746	KCNK2	0.30989	1	3.32585e-05	0.095634
X-2746	CRTC1	-0.191209	0.942857	2.9989e-05	0.0910522
X-2746	SAP30	0.345055	-0.885714	3.37559e-05	0.0963186
X-2746	HAND1	-0.0308031	-0.942857	3.47566e-05	0.0980616
X-2746	NMRK2	-0.473048	0.942857	2.62798e-05	0.0855931
X-2746	TMEM40	-0.70989	0.771429	1.1009e-05	0.0614336
X-2746	LAMTOR4	-0.0989011	1	3.12058e-05	0.0922898
X-2746	MFSD3	-0.841758	0.828571	2.4716e-06	0.032589
X-2746	TMEM63A	-0.358242	0.942857	4.39805e-06	0.0416856
X-2746	NUDT17	-0.586813	0.942857	9.75931e-06	0.0583058
X-2746	SERTAD4-AS1	-0.305495	1	2.75223e-05	0.0881133
X-2746	LINC01102	-0.340659	1	1.93137e-05	0.0763173
X-2746	AEBP2	-0.0857143	-1	3.07011e-05	0.0918658
X-2746	HAL	-0.147253	0.942857	2.25276e-05	0.0809936
X-2757	COL6A3	-0.151815	0.941124	4.8458e-06	0.0430654
X-2757	NSF	-0.12967	-0.941124	4.62781e-06	0.042508
X-2757	PCOLCE	-0.591209	0.941124	2.5738e-06	0.0331691
X-2757	REEP2	-0.468132	0.941124	5.54276e-06	0.0467714
X-2757	ITIH3	-0.138462	0.954864	2.73668e-06	0.0337882
X-2757	HPGDS	0.107692	-0.941124	9.25618e-06	0.0571085
X-2757	ATG13	0.27033	-0.941124	1.10812e-05	0.0615971
X-2757	CCL19	-0.164835	-0.941124	2.03356e-05	0.0777742
X-2757	SPAG1	0.0373626	0.941124	2.1709e-05	0.0794937
X-2757	MTX1	0.358242	0.941124	7.96437e-06	0.0547128
X-2757	PLCB2	0.0308031	-0.941124	3.12151e-05	0.0922898
X-2757	ABLIM1	0.538462	-0.941124	5.8125e-07	0.0162111
X-2757	DLG4	0.296703	-0.924062	9.48778e-06	0.0577743
X-2757	POMZP3	-0.762637	0.941124	4.85306e-07	0.014659
X-2757	ESR2	-0.0638064	0.880406	1.57516e-05	0.0703653
X-2757	GRIN1	-0.454945	0.880406	1.40365e-06	0.0249451
X-2757	EVI2B	-0.0285714	-0.880406	2.46382e-05	0.0830961
X-2757	LOC101060275	0.459341	-0.941124	3.16629e-05	0.0929415
X-2757	SCRIB	-0.661538	0.941124	6.81461e-06	0.0515824
X-2757	MAP3K9	0.138462	-0.880406	1.54558e-06	0.0264608
X-2757	BFAR	-0.138462	-0.941124	1.41477e-05	0.0676636
X-2757	NKAIN1	0.687912	-0.880406	9.27237e-07	0.0215886
X-2757	CCDC7	-0.0813187	-0.941124	8.49912e-06	0.0558579
X-2757	ITM2C	-0.287912	-0.880406	2.96858e-05	0.0908061
X-2757	OR10C1	-0.173626	-0.758971	2.61745e-05	0.0855045
X-2757	OR7E156P	-0.156044	-0.880406	3.32342e-05	0.095634
X-2757	FGF19	0.107692	0.941124	1.9026e-06	0.0295456
X-2757	MS4A7	0.321232	-0.880406	3.52762e-05	0.0984478
X-2757	DEF8	-0.0989011	0.880406	2.25018e-05	0.0809936
X-2757	AGO2	0.0417582	0.941124	6.58145e-06	0.050626
X-2757	SYTL1	0.138462	-0.941124	2.03113e-05	0.0777722
X-2757	ARHGEF25	-0.679121	0.880406	7.42451e-06	0.0527068
X-2757	RP9P	-0.169231	0.758971	3.46773e-05	0.0980616
X-2757	C19orf12	0.283516	0.941124	1.70486e-05	0.0721197
X-2757	DYM	0.0769231	-0.880406	9.30475e-06	0.0572167
X-2757	EMILIN3	0.56044	-0.698253	2.80623e-05	0.0886067
X-2757	POLRMT	0.617582	-0.880406	8.77723e-08	0.00704307
X-2757	SLCO3A1	0.345055	-0.941124	3.5248e-05	0.0984478
X-2757	EPHB2	0.0901099	-0.758971	1.50552e-05	0.0689499
X-2757	ERF	0.376238	-0.880406	7.20087e-06	0.0524424
X-2757	ENTPD2	0.10121	0.880406	2.61988e-06	0.0332052
X-2757	TEX38	-0.367033	0.880406	1.28458e-05	0.0658874
X-2757	ABCA17P	-0.498901	0.954864	2.68451e-05	0.0866251
X-2757	SPATA42	0.400882	-0.924062	1.3771e-06	0.0247421
X-2757	RIMS1	0.292308	-0.758971	1.25169e-05	0.0652307
X-2757	NAAA	0.327473	0.880406	1.91469e-05	0.0757991
X-2757	GRHL3	0.424176	0.941124	2.08147e-05	0.0785952
X-2757	OR2A4	0.0681319	-0.880406	1.86485e-05	0.0750221
X-2757	FAM184B	0.406593	-0.880406	1.34249e-05	0.0671305
X-2757	TMEM168	0.231023	0.880406	1.59914e-05	0.070538
X-2757	NHSL1	-0.0021978	0.941124	2.33807e-05	0.0821126
X-2757	USP45	0.0725275	0.941124	5.74177e-06	0.0474127
X-2757	LOC284933	0.195604	-0.941124	9.10186e-06	0.0571085
X-2757	LOC102723661	0.103297	-0.758971	2.9771e-05	0.0908121
X-2757	PRKD3	0.617582	-0.941124	2.09861e-05	0.0786071
X-2757	RIT1	0.358242	0.941124	2.20546e-05	0.0798651
X-3129	TBX3	-0.736264	0.811679	2.96709e-05	0.0908061
X-3183 - possible gamma-L-glutamyl-L-phenylalanine	PROM1	0.447214	-0.664211	1.25287e-05	0.0652307
X-3183 - possible gamma-L-glutamyl-L-phenylalanine	KIR2DL4	-0.447214	0.654654	1.15199e-06	0.0224226
X-3358	FAM53B	0.125275	-0.657143	3.5484e-05	0.0987595
X-3439	PCOLCE	-0.463736	0.941124	2.34286e-05	0.0821126
X-3439	CNN1	-0.701099	0.637536	1.34262e-05	0.0671305
X-3439	POMZP3	-0.714286	0.941124	4.0653e-06	0.0399202
X-3439	POLRMT	0.723077	-0.880406	2.44936e-05	0.0830961
X-3498	SNX7	-0.621948	0.654654	1.13518e-05	0.0619182
X-3498	DNER	-0.650111	0.654654	6.91462e-06	0.0517701
X-3778	RAB3GAP1	0.523653	-0.485714	2.84766e-05	0.0890229
X-3778	B3GALT5	-0.242024	0.811679	6.88959e-06	0.0517701
X-3808	ZPBP	-0.608574	0.579771	3.5664e-05	0.0989148
X-4116	BVES	-0.715826	0.845154	1.31661e-06	0.0239183
X-4116	ASB2	0.668887	-0.845154	3.34454e-05	0.0958848
X-4231	BVES	-0.776848	0.576818	2.78709e-05	0.0884826
X-4432	C1orf106	-0.590225	0.845154	3.14722e-05	0.0927146
X-4667	CPXM2	-0.292308	0.257143	4.61363e-06	0.0424971
X-5147	KIAA0020	-0.832444	0.845154	3.24492e-05	0.0944862
X-5147	PRMT1	-0.750481	0.845154	2.93281e-05	0.0904096
X-5187	PAICS	0.360836	-0.942857	2.91397e-05	0.0902329
X-5187	HEPACAM2	-0.60793	0.828571	3.58287e-05	0.0989922
taurine	CEPT1	0.627668	-0.942857	5.55637e-06	0.0467714
taurine	UBE2U	-0.462492	0.885714	1.95769e-05	0.0765712
uridine	TNK1	-0.749451	0.885714	7.85883e-06	0.0543302
