# Supplementary material for: IntLIM: integration using linear models of metabolomics and gene expression data
Source: BMC Bioinformatics. 2018 Mar 5;19:81. doi: 10.1186/s12859-018-2085-6 (PMC5838881; doi:10.1186/s12859-018-2085-6)
Supplement: Supplementary file 7 — Data S2. Breast Cancer Results. FDR Adjusted p-value < 0.05 and Spearman Correlation > 0.5. (XLSX 220 kb) [file 12859_2018_2085_MOESM7_ESM.xlsx]

## Sheet: Data S2
Data S2: Breast Cancer Results. FDR Adjusted p-value < 0.05 and Spearman Correlation > 0.5
Metabolite	Gene	Normal Spearman Correlation	Tumor Spearman Correlation	(g:p) p-value	FDR Adjusted p-value
1-arachidonoylglycerophosphoethanolamine*	C16orf42	-0.337445	0.402116	1.5e-05	0.0428406
1-arachidonoylglycerophosphoethanolamine*	TOMM40	-0.406895	0.529066	1.67e-05	0.0443588
1-arachidonoylglycerophosphoethanolamine*	C6orf186	0.384093	-0.459032	3.59e-06	0.0277754
1-methylnicotinamide	TGFB2	0.539222	-0.134638	1.7e-05	0.0448198
1-methylnicotinamide	KANK4	-0.558796	0.064569	1.13e-05	0.0396986
1-methylnicotinamide	CASC2	0.499726	-0.310788	6.92e-06	0.034491
1-methylnicotinamide	TTC8	0.45577	-0.252988	1.93e-05	0.0467035
1-methylnicotinamide	COX5A	-0.486811	0.354469	1.22e-05	0.0403198
1-methylnicotinamide	NLGN2	0.557175	-0.270069	2.02e-05	0.0474868
1-methylnicotinamide	B9D1	0.537311	-0.188472	1.15e-05	0.0397036
1-methylnicotinamide	STK25	-0.463762	0.406187	1.45e-06	0.0224143
1-methylnicotinamide	TP63	0.442508	-0.34569	1.77e-05	0.0454772
1-methylnicotinamide	TWF2	-0.410077	0.357166	2.17e-05	0.0486664
1-methylnicotinamide	PROL1	0.531462	-0.407033	3.31e-06	0.0269632
1-methylnicotinamide	SCD5	0.492776	-0.350449	1.54e-05	0.0433469
1-methylnicotinamide	PDLIM4	0.518721	-0.316393	4.39e-06	0.0299321
1-methylnicotinamide	SLC22A4	0.515362	-0.23046	1.48e-06	0.0224883
1-methylnicotinamide	RNF39	0.372029	-0.439556	1.75e-05	0.045352
1-methylnicotinamide	AHI1	0.650877	-0.207932	9.37e-07	0.0206941
1-methylnicotinamide	C8orf79	0.484495	-0.452935	1.05e-05	0.0389814
1-methylnicotinamide	C9orf89	0.551383	-0.168958	1.59e-05	0.0435976
1-methylnicotinamide	COL4A5	0.598003	-0.178794	1.12e-05	0.0396971
1-oleoylglycerophosphocholine	RSPO1	0.0890967	-0.518996	1.62e-06	0.0227173
1-oleoylglycerophosphocholine	TRAPPC2L	-0.243601	0.565948	8.34e-06	0.0364433
1-oleoylglycerophosphocholine	PDLIM4	0.216278	-0.483829	2.19e-05	0.0487285
1-oleoylglycerophosphocholine	MIR143	-0.0498243	-0.626227	2.17e-06	0.0239534
1-oleoylglycerophosphoethanolamine	PTGER3	0.0688089	-0.631625	3.61e-06	0.0278284
1-oleoylglycerophosphoethanolamine	TLN2	0.0895488	-0.587049	1.3e-05	0.0409496
1-oleoylglycerophosphoethanolamine	TRAPPC2L	-0.117742	0.58129	9.93e-06	0.0383255
1-oleoylglycerophosphoethanolamine	NNAT	0.106832	-0.620886	1.2e-05	0.0401566
1-oleoylglycerophosphoethanolamine	CAMK1	0.0756142	-0.598028	1.38e-05	0.0417141
1-oleoylglycerophosphoethanolamine	CSRNP1	0.195733	-0.597488	2.31e-05	0.0496754
1-oleoylglycerophosphoethanolamine	SEMA3G	0.0602753	-0.618187	3.35e-06	0.0270863
1-palmitoylglycerol (1-monopalmitin)	RFX2	-0.0233934	-0.582279	1.15e-05	0.0397036
1-palmitoylglycerophosphocholine	CDH20	-0.0995748	-0.600159	1.89e-06	0.0232187
1-palmitoylglycerophosphocholine	LIPE	-0.11621	-0.642528	1.47e-05	0.0426051
1-palmitoylglycerophosphocholine	PDLIM4	0.225872	-0.495266	1.89e-05	0.0465247
1-palmitoylglycerophosphocholine	USP17L2	0.0904904	-0.653795	1.82e-05	0.0458177
1-stearoylglycerol (1-monostearin)	TRAPPC2L	-0.21346	0.491797	1.75e-05	0.0453086
1-stearoylglycerol (1-monostearin)	RFX2	0.136099	-0.599362	1.42e-05	0.0421885
1-stearoylglycerol (1-monostearin)	THBD	0.249744	-0.607916	3.18e-06	0.0266479
1-stearoylglycerol (1-monostearin)	LOC100128596	-0.195934	0.57199	2.26e-05	0.0493187
1-stearoylglycerol (1-monostearin)	DNAJB5	0.472651	-0.532748	3.63e-06	0.0278785
1-stearoylglycerophosphocholine	RSPO1	0.216541	-0.515247	5.33e-06	0.032479
1-stearoylglycerophosphocholine	TRAPPC2L	-0.222963	0.580391	1.07e-05	0.0391387
1-stearoylglycerophosphocholine	FAM3B	0.325326	-0.512494	1.17e-06	0.0216454
1-stearoylglycerophosphoethanolamine	CHSY1	0.339909	-0.455874	1.23e-05	0.0403198
1-stearoylglycerophosphoethanolamine	TRAPPC2L	-0.320628	0.554452	3.9e-06	0.0287808
1-stearoylglycerophosphoinositol	GSTM5	0.305513	-0.56928	1.03e-05	0.0388712
1-stearoylglycerophosphoinositol	ACTA2	0.259431	-0.500477	1.14e-05	0.0396986
1-stearoylglycerophosphoinositol	CRY2	-0.0875433	-0.660753	7.06e-07	0.0188879
1-stearoylglycerophosphoinositol	CAPN5	0.366047	-0.460488	2.3e-05	0.0495962
1-stearoylglycerophosphoinositol	COX5A	-0.288218	0.436229	1.51e-05	0.0429489
1-stearoylglycerophosphoinositol	CHSY1	0.249718	-0.435329	1.51e-05	0.0429594
1-stearoylglycerophosphoinositol	NDUFB10	-0.235028	0.513401	1.11e-05	0.0395478
1-stearoylglycerophosphoinositol	TRAPPC2L	-0.233725	0.507416	3.86e-06	0.0286762
1-stearoylglycerophosphoinositol	C16orf42	-0.16407	0.43035	1.52e-05	0.0430571
1-stearoylglycerophosphoinositol	MRPL12	-0.241425	0.506939	2.11e-05	0.0482606
1-stearoylglycerophosphoinositol	MRPL38	-0.270212	0.491844	3.1e-06	0.026509
1-stearoylglycerophosphoinositol	CDC34	-0.242255	0.553285	1.35e-05	0.0413858
1-stearoylglycerophosphoinositol	CNN1	0.23337	-0.586441	9.74e-06	0.0381682
1-stearoylglycerophosphoinositol	COX6B1	-0.234673	0.578655	1.22e-05	0.0403198
1-stearoylglycerophosphoinositol	RFX2	0.000473847	-0.630615	9.43e-06	0.0378127
1-stearoylglycerophosphoinositol	FHL2	0.150802	-0.583475	1.85e-05	0.0461463
1-stearoylglycerophosphoinositol	ATP5G3	-0.251376	0.484111	9.95e-06	0.0383489
1-stearoylglycerophosphoinositol	PER2	0.24569	-0.60641	1.52e-06	0.0225441
1-stearoylglycerophosphoinositol	UQCR10	-0.247941	0.54571	1.34e-06	0.0222659
1-stearoylglycerophosphoinositol	RPS19BP1	-0.269738	0.512342	8.12e-06	0.0361313
1-stearoylglycerophosphoinositol	FLJ42393	0.368061	-0.435753	2.97e-06	0.0260916
1-stearoylglycerophosphoinositol	CSRNP1	-0.083871	-0.630403	1.04e-05	0.0389814
1-stearoylglycerophosphoinositol	PDLIM3	0.179351	-0.550001	3.44e-06	0.0273701
1-stearoylglycerophosphoinositol	PDLIM4	0.231356	-0.573783	1.86e-06	0.0232187
1-stearoylglycerophosphoinositol	MIR143	0.154119	-0.589831	1.63e-05	0.0440581
1-stearoylglycerophosphoinositol	HIST1H4A	-0.35195	0.519015	9.21e-06	0.0376775
1-stearoylglycerophosphoinositol	C6orf186	0.269738	-0.57463	2.71e-07	0.0137468
1-stearoylglycerophosphoinositol	NDUFB2	-0.289165	0.564778	3.15e-06	0.0265922
1-stearoylglycerophosphoinositol	SLC26A5	0.326836	-0.583793	1.82e-06	0.0231485
1-stearoylglycerophosphoinositol	RELN	0.358229	-0.54571	2.07e-07	0.0122096
1-stearoylglycerophosphoinositol	MRPS33	-0.0440678	0.689461	2.14e-06	0.0239425
1-stearoylglycerophosphoinositol	COL14A1	0.298405	-0.593433	1.17e-05	0.0398165
1-stearoylglycerophosphoinositol	MMP16	0.378604	-0.460329	2.21e-06	0.0240272
1-stearoylglycerophosphoinositol	GEM	0.31191	-0.520234	1.28e-05	0.0407616
10-heptadecenoate (17:1n7)	MRPS15	-0.438714	0.394447	8.09e-06	0.0361065
10-heptadecenoate (17:1n7)	ENO4	0.521623	-0.424114	1.51e-06	0.0225441
10-heptadecenoate (17:1n7)	GRIA4	0.512257	-0.383184	8.04e-06	0.0361065
10-heptadecenoate (17:1n7)	MAP3K12	0.373959	-0.454574	1.87e-05	0.0464257
10-heptadecenoate (17:1n7)	SNORD114-2	0.210453	-0.549445	1.7e-05	0.0447423
10-heptadecenoate (17:1n7)	PSMB5	-0.260638	0.565997	1.04e-05	0.0389371
10-heptadecenoate (17:1n7)	GNB5	0.334066	-0.402856	2.33e-05	0.0498051
10-heptadecenoate (17:1n7)	COX5A	-0.471901	0.399365	5.22e-06	0.0323322
10-heptadecenoate (17:1n7)	HDDC3	-0.463922	0.369223	1.43e-05	0.0422361
10-heptadecenoate (17:1n7)	GPT2	-0.30377	0.409307	6.72e-06	0.0342967
10-heptadecenoate (17:1n7)	PDP2	-0.348289	0.343998	4.35e-06	0.0298135
10-heptadecenoate (17:1n7)	SLC25A10	-0.386216	0.503913	1.4e-05	0.0420338
10-heptadecenoate (17:1n7)	ACLY	-0.114709	0.494395	2e-05	0.0473518
10-heptadecenoate (17:1n7)	CDC34	-0.399514	0.546536	1.89e-06	0.0232187
10-heptadecenoate (17:1n7)	C19orf52	-0.290703	0.578371	1.41e-06	0.0223811
10-heptadecenoate (17:1n7)	CNN1	0.428076	-0.537705	1.64e-06	0.0227268
10-heptadecenoate (17:1n7)	DDX49	-0.300185	0.55431	2.41e-06	0.0246265
10-heptadecenoate (17:1n7)	RFX2	0.148011	-0.578847	4.25e-06	0.0298135
10-heptadecenoate (17:1n7)	CCDC8	0.464732	-0.351719	2.29e-05	0.0495142
10-heptadecenoate (17:1n7)	FHL2	0.49445	-0.515494	1.4e-06	0.0223811
10-heptadecenoate (17:1n7)	SCN7A	0.199584	-0.55431	5.02e-06	0.0317445
10-heptadecenoate (17:1n7)	PER2	0.251619	-0.573929	9.54e-06	0.0379811
10-heptadecenoate (17:1n7)	RPS19BP1	-0.372803	0.438921	2.03e-05	0.0477405
10-heptadecenoate (17:1n7)	NEK10	0.527636	-0.446113	1.23e-05	0.0403198
10-heptadecenoate (17:1n7)	TOMM70A	-0.273474	0.566367	1.75e-05	0.0452833
10-heptadecenoate (17:1n7)	FLJ13197	0.465194	-0.465785	9.2e-06	0.0376775
10-heptadecenoate (17:1n7)	LRP2BP	0.287928	-0.480751	1.97e-05	0.0471584
10-heptadecenoate (17:1n7)	PDLIM3	0.408996	-0.491645	1.18e-05	0.0399257
10-heptadecenoate (17:1n7)	CMYA5	0.49179	-0.435484	3.02e-06	0.026435
10-heptadecenoate (17:1n7)	PDLIM4	0.458603	-0.580328	9.32e-08	0.00979074
10-heptadecenoate (17:1n7)	HIST1H3A	-0.472017	0.517134	1.21e-06	0.0217503
10-heptadecenoate (17:1n7)	C6orf186	0.364824	-0.469381	4.32e-06	0.0298135
10-heptadecenoate (17:1n7)	C7orf63	0.285037	-0.537493	3.06e-06	0.0264791
10-heptadecenoate (17:1n7)	MRPS33	-0.198543	0.607139	3.31e-06	0.0269632
10-heptadecenoate (17:1n7)	C8orf79	0.47722	-0.403173	1.46e-05	0.0425904
10-heptadecenoate (17:1n7)	OSGIN2	-0.362165	0.445796	8.64e-06	0.0368091
10-heptadecenoate (17:1n7)	COL14A1	0.350023	-0.557218	1.46e-05	0.0426001
10-heptadecenoate (17:1n7)	LACTB2	-0.269773	0.48128	1.15e-05	0.0396986
10-heptadecenoate (17:1n7)	TCEB1	-0.415587	0.407615	2.16e-05	0.0486592
10-heptadecenoate (17:1n7)	ZNF483	0.476989	-0.38588	1.06e-05	0.0389919
10-heptadecenoate (17:1n7)	ZC3H12B	0.297525	-0.489318	2.19e-05	0.048687
10-heptadecenoate (17:1n7)	HSD17B10	-0.317877	0.579535	1.09e-05	0.039222
10-nonadecenoate (19:1n9)	MRPS15	-0.382632	0.396616	1.02e-05	0.0388219
10-nonadecenoate (19:1n9)	ENO4	0.437211	-0.420095	1.31e-05	0.041072
10-nonadecenoate (19:1n9)	GRIA4	0.406452	-0.473718	1.26e-06	0.0220031
10-nonadecenoate (19:1n9)	GLT8D2	0.493871	-0.418614	1.76e-05	0.0454314
10-nonadecenoate (19:1n9)	TNFRSF19	0.321115	-0.582496	1.53e-05	0.0431189
10-nonadecenoate (19:1n9)	SNORD114-2	0.166628	-0.589688	1.44e-05	0.0424337
10-nonadecenoate (19:1n9)	COX5A	-0.391883	0.406928	1.75e-05	0.0453087
10-nonadecenoate (19:1n9)	HDDC3	-0.521508	0.334796	1.22e-05	0.0403198
10-nonadecenoate (19:1n9)	GPT2	-0.309667	0.393231	1.07e-05	0.0391159
10-nonadecenoate (19:1n9)	PDP2	-0.373844	0.319302	1.14e-05	0.0396986
10-nonadecenoate (19:1n9)	CRISPLD2	0.299144	-0.579482	2.73e-06	0.0253001
10-nonadecenoate (19:1n9)	NLGN2	0.287812	-0.518033	2.23e-05	0.0491492
10-nonadecenoate (19:1n9)	SLC25A10	-0.460222	0.472766	6.65e-06	0.0342967
10-nonadecenoate (19:1n9)	C19orf52	-0.255204	0.530196	1.68e-06	0.0227504
10-nonadecenoate (19:1n9)	CNN1	0.319496	-0.566155	3.27e-06	0.026905
10-nonadecenoate (19:1n9)	RFX2	0.131591	-0.599101	1.23e-05	0.0403889
10-nonadecenoate (19:1n9)	VSNL1	0.348982	-0.446166	9.29e-06	0.0376775
10-nonadecenoate (19:1n9)	FHL2	0.408649	-0.539397	5.72e-07	0.0173847
10-nonadecenoate (19:1n9)	IQCA1	0.489246	-0.392755	1.34e-05	0.0413425
10-nonadecenoate (19:1n9)	PMM1	-0.329209	0.334796	1.53e-05	0.0431444
10-nonadecenoate (19:1n9)	CMYA5	0.36413	-0.469593	6.74e-06	0.0342967
10-nonadecenoate (19:1n9)	PDLIM4	0.464038	-0.596616	6.27e-08	0.00847318
10-nonadecenoate (19:1n9)	HIST1H3A	-0.392576	0.511211	9.22e-06	0.0376775
10-nonadecenoate (19:1n9)	C6orf186	0.33395	-0.489952	4.43e-06	0.0300835
10-nonadecenoate (19:1n9)	LOC100128596	-0.345282	0.54257	2.28e-05	0.0494662
10-nonadecenoate (19:1n9)	NRG1	0.432586	-0.483448	9.4e-06	0.0377539
10-nonadecenoate (19:1n9)	COL14A1	0.353377	-0.595822	3.09e-06	0.0264791
10-nonadecenoate (19:1n9)	ROR2	0.486124	-0.420571	6.26e-06	0.0335965
10-nonadecenoate (19:1n9)	USP11	0.414547	-0.442623	1.22e-05	0.0403198
2-aminoadipate	SEC61A2	0.457249	-0.269914	1.97e-05	0.0471162
2-aminoadipate	PCSK2	-0.597478	0.156797	1.32e-05	0.0411896
2-arachidonoylglycerophosphocholine*	LOC400804	0.304262	-0.42787	1.96e-05	0.0470008
2-arachidonoylglycerophosphocholine*	PTPRN	0.164525	-0.40433	2.05e-05	0.0478138
2-arachidonoylglycerophosphocholine*	USP17L2	0.133829	-0.650786	1.33e-05	0.0412076
2-arachidonoylglycerophosphoethanolamine*	RSPO1	0.23913	-0.492728	3.71e-06	0.0281492
2-arachidonoylglycerophosphoethanolamine*	LOC401052	-0.017692	-0.528796	4.85e-06	0.0312393
2-docosahexaenoylglycerophosphoethanolamine*	ATP1A2	-0.0159887	-0.524488	1.24e-05	0.0405404
2-docosahexaenoylglycerophosphoethanolamine*	KCNIP2	-0.0709116	-0.60329	3.26e-07	0.0149959
2-docosahexaenoylglycerophosphoethanolamine*	PNPLA2	-0.0172702	-0.547845	3.27e-06	0.026905
2-docosahexaenoylglycerophosphoethanolamine*	TREH	0.0161107	-0.560372	9.15e-06	0.0376775
2-docosahexaenoylglycerophosphoethanolamine*	TUSC5	-0.0461963	-0.576483	1e-06	0.0209628
2-docosahexaenoylglycerophosphoethanolamine*	MYO15A	0.19876	-0.578315	6.76e-06	0.0342967
2-docosahexaenoylglycerophosphoethanolamine*	CIDEA	0.00561435	-0.559576	8.72e-07	0.0202949
2-docosahexaenoylglycerophosphoethanolamine*	CDH20	-0.0389343	-0.619056	3.18e-08	0.0074751
2-docosahexaenoylglycerophosphoethanolamine*	MIRLET7E	0.0332589	-0.548853	1.65e-05	0.0442717
2-docosahexaenoylglycerophosphoethanolamine*	PLIN4	-0.0547399	-0.607855	1.74e-05	0.0452833
2-docosahexaenoylglycerophosphoethanolamine*	LIPE	-0.0353338	-0.655789	3.88e-07	0.0157447
2-docosahexaenoylglycerophosphoethanolamine*	PTPRN	0.369509	-0.427373	4.78e-06	0.0309936
2-docosahexaenoylglycerophosphoethanolamine*	NNAT	-0.0661516	-0.649738	9.37e-08	0.00979074
2-docosahexaenoylglycerophosphoethanolamine*	CIDEC	-0.0300245	-0.573033	1.74e-05	0.0452458
2-docosahexaenoylglycerophosphoethanolamine*	LOC401052	-0.0663347	-0.593709	2.07e-08	0.00711374
2-docosahexaenoylglycerophosphoethanolamine*	SEMA3G	-0.0735357	-0.627416	1.34e-06	0.0222659
2-docosahexaenoylglycerophosphoethanolamine*	KLB	-0.00329538	-0.522524	1.74e-05	0.0452833
2-docosahexaenoylglycerophosphoethanolamine*	CXCL3	0.199675	-0.439476	1.65e-05	0.0442717
2-docosahexaenoylglycerophosphoethanolamine*	MLXIPL	-0.0709116	-0.57582	2.13e-06	0.0239193
2-docosahexaenoylglycerophosphoethanolamine*	USP17L2	0.0682265	-0.649924	3.83e-06	0.0285536
2-docosahexaenoylglycerophosphoethanolamine*	MIR23B	-0.00353948	-0.624338	2.29e-05	0.0495643
2-docosahexaenoylglycerophosphoethanolamine*	AQP7	-0.071888	-0.617198	2.16e-06	0.0239425
2-docosahexaenoylglycerophosphoethanolamine*	TRPM3	0.199859	-0.549543	3.08e-06	0.0264791
2-docosapentaenoylglycerophosphoethanolamine*	C14orf132	0.356377	-0.547076	1.21e-05	0.0403198
2-docosapentaenoylglycerophosphoethanolamine*	USP17L2	0.11929	-0.607702	2.2e-05	0.0488866
2-hydroxybutyrate (AHB)	ATG9A	-0.208967	0.463466	1.68e-05	0.0445252
2-hydroxyglutarate	GPT2	-0.110724	0.400537	1.8e-05	0.0457192
2-hydroxypalmitate	TGFB2	0.429191	-0.219202	2.72e-06	0.0252591
2-hydroxypalmitate	NET1	-0.423801	0.294138	1.7e-05	0.044795
2-hydroxypalmitate	DGKA	0.341068	-0.301489	1.77e-05	0.0454602
2-hydroxypalmitate	GLT8D2	0.563134	-0.0963537	1.14e-05	0.0396986
2-hydroxypalmitate	BNC1	0.41677	-0.172744	3.41e-06	0.0272851
2-hydroxypalmitate	ANPEP	0.527686	-0.114519	1.31e-05	0.041072
2-hydroxypalmitate	ADAMTSL5	0.454445	-0.321769	4.1e-07	0.0160563
2-hydroxypalmitate	C2orf24	-0.394387	0.281842	2.02e-06	0.0235582
2-hydroxypalmitate	ITIH4	0.404289	-0.30646	1.64e-05	0.0440581
2-hydroxypalmitate	USP11	0.555048	-0.230889	2.08e-05	0.0480019
2-hydroxystearate	RUNX1	0.36623	-0.266067	2.33e-05	0.0498051
2-hydroxystearate	C4A	0.353787	-0.348902	1.66e-05	0.0442717
2-hydroxystearate	SPATS1	-0.476661	0.316266	1.3e-05	0.0410008
2-linoleoylglycerophosphocholine*	RPL7	-0.136155	0.485257	1.99e-05	0.0472542
2-linoleoylglycerophosphocholine*	CDH20	-0.0156733	-0.600353	7.59e-06	0.0353869
2-linoleoylglycerophosphocholine*	PTPRN	0.307604	-0.437999	2.8e-06	0.0255175
2-linoleoylglycerophosphoethanolamine*	LOC400804	0.12958	-0.594381	9.35e-06	0.0376775
2-linoleoylglycerophosphoethanolamine*	PTPRN	0.145208	-0.486186	1.07e-06	0.0214347
2-linoleoylglycerophosphoethanolamine*	CXCL3	0.347392	-0.477223	4.2e-06	0.0297612
2-linoleoylglycerophosphoethanolamine*	ZSCAN21	-0.511674	0.481572	1.17e-06	0.0216454
2-linoleoylglycerophosphoethanolamine*	USP17L2	0.0650976	-0.703159	2.95e-06	0.0260891
2-myristoylglycerophosphocholine*	PPY2	0.0327444	-0.546224	3.95e-06	0.0287808
2-myristoylglycerophosphocholine*	PTPRN	0.210656	-0.379859	2.02e-05	0.0475883
2-oleoylglycerophosphocholine*	RSPO1	0.142235	-0.519874	2.25e-06	0.0241625
2-oleoylglycerophosphocholine*	CDH20	-0.00138798	-0.563208	1.87e-06	0.0232187
2-oleoylglycerophosphocholine*	LIPE	-0.115467	-0.648466	1.14e-05	0.0396986
2-oleoylglycerophosphocholine*	PTPRN	0.182289	-0.418229	7.26e-06	0.0349134
2-oleoylglycerophosphocholine*	NNAT	-0.110113	-0.637878	2.48e-06	0.0246416
2-oleoylglycerophosphocholine*	SEMA3G	-0.101058	-0.668044	9.8e-07	0.0209241
2-oleoylglycerophosphocholine*	MIR143	-0.141773	-0.65352	1.73e-05	0.045128
2-oleoylglycerophosphocholine*	TRPM3	0.114806	-0.590474	1.05e-05	0.0389814
2-oleoylglycerophosphoethanolamine*	RSPO1	0.188113	-0.475217	1.3e-05	0.0410008
2-oleoylglycerophosphoethanolamine*	PTPRN	0.154955	-0.449073	1.36e-05	0.0414819
2-oleoylglycerophosphoethanolamine*	NNAT	-0.0854511	-0.614918	3.75e-06	0.0283085
2-oleoylglycerophosphoethanolamine*	USP17L2	0.0430866	-0.670554	9.98e-06	0.0383631
2-palmitoleoylglycerophosphocholine*	RSPO1	0.132263	-0.532966	3.5e-06	0.0274548
2-palmitoleoylglycerophosphocholine*	PTGER3	-0.132936	-0.646398	2.95e-06	0.0260891
2-palmitoleoylglycerophosphocholine*	CARS	-0.0758554	0.582046	5.39e-06	0.032479
2-palmitoleoylglycerophosphocholine*	GPT2	-0.0389801	0.481838	7.51e-06	0.0351934
2-palmitoleoylglycerophosphocholine*	TRAPPC2L	-0.222515	0.588022	8.86e-07	0.0205256
2-palmitoleoylglycerophosphocholine*	USP17L2	-0.0340971	-0.662998	1.4e-05	0.0420451
2-palmitoleoylglycerophosphoethanolamine*	TREH	0.142984	-0.512139	1.34e-06	0.0222659
2-palmitoleoylglycerophosphoethanolamine*	MVK	-0.0096869	0.506612	1.2e-05	0.0400995
2-palmitoleoylglycerophosphoethanolamine*	COIL	-0.10792	0.53898	1.41e-05	0.0420616
2-palmitoleoylglycerophosphoethanolamine*	PTPRN	0.22621	-0.471057	7.12e-06	0.0346552
2-palmitoleoylglycerophosphoethanolamine*	ENOPH1	-0.0605772	0.650079	1.54e-05	0.0432317
2-palmitoylglycerophosphocholine*	LOC400804	0.329855	-0.462179	1.63e-05	0.0440307
2-palmitoylglycerophosphocholine*	KCNIP2	-0.0193986	-0.566005	1.75e-05	0.0453139
2-palmitoylglycerophosphocholine*	PNPLA2	-0.0050639	-0.57246	1.31e-05	0.041072
2-palmitoylglycerophosphocholine*	LOC100289060	0.126052	-0.515538	1.67e-05	0.0443266
2-palmitoylglycerophosphocholine*	SLC14A2	-0.0245404	-0.555692	8.85e-06	0.0371944
2-palmitoylglycerophosphocholine*	CDH20	0.0336555	-0.623596	1.49e-07	0.0117287
2-palmitoylglycerophosphocholine*	LIPE	-0.0193207	-0.645802	1.11e-05	0.0395896
2-palmitoylglycerophosphocholine*	PTPRN	0.117249	-0.411766	9.61e-06	0.0380791
2-palmitoylglycerophosphocholine*	NNAT	0.0169835	-0.665009	1.28e-06	0.0220065
2-palmitoylglycerophosphocholine*	LOC401052	0.0203335	-0.525289	2.06e-06	0.0237368
2-palmitoylglycerophosphocholine*	SEMA3G	-0.0285916	-0.620462	7.37e-06	0.0349134
2-palmitoylglycerophosphocholine*	USP17L2	-0.0736213	-0.65783	7.81e-06	0.0358022
2-palmitoylglycerophosphocholine*	TRPM3	0.275243	-0.523414	1.29e-05	0.0408308
3-dehydrocarnitine*	DPF2	0.443853	-0.262507	7.28e-06	0.0349134
3-dehydrocarnitine*	KCNRG	0.533133	-0.291856	2.12e-06	0.0239193
3-dehydrocarnitine*	USP11	0.249566	-0.574352	2.48e-06	0.0246416
3-phosphoglycerate	SGPP1	0.500145	-0.249633	1.71e-05	0.0448985
3-phosphoglycerate	IRAK2	0.387658	-0.429435	7.3e-06	0.0349134
4-hydroxybutyrate (GHB)	MRPS15	-0.291337	0.468862	6.25e-06	0.0335965
4-hydroxybutyrate (GHB)	GREM2	0.214564	-0.535976	6.08e-06	0.0334009
4-hydroxybutyrate (GHB)	NAALAD2	-0.0953175	-0.605498	2.61e-06	0.025029
4-hydroxybutyrate (GHB)	MAP2K1	-0.292134	0.435921	2.31e-05	0.0496754
4-hydroxybutyrate (GHB)	SETBP1	0.423944	-0.56786	1.64e-05	0.0440643
4-hydroxybutyrate (GHB)	RFX2	0.216758	-0.589586	8.02e-08	0.00920644
4-hydroxybutyrate (GHB)	SOCS5	0.159328	-0.606731	2.08e-05	0.0480572
4-hydroxybutyrate (GHB)	NDUFB3	-0.340591	0.487593	9.31e-06	0.0376775
4-hydroxybutyrate (GHB)	FRZB	0.220746	-0.553709	3.4e-06	0.0272851
4-hydroxybutyrate (GHB)	PER2	0.135399	-0.577255	9.9e-06	0.0382989
4-hydroxybutyrate (GHB)	PMM1	-0.255244	0.433748	2.25e-06	0.0241625
4-hydroxybutyrate (GHB)	CLDN11	0.299512	-0.517128	1.98e-05	0.0471654
4-hydroxybutyrate (GHB)	ANK2	-0.00558346	-0.619884	2.01e-05	0.0474224
4-hydroxybutyrate (GHB)	SYNPO2	0.226728	-0.569622	1.04e-05	0.0389814
4-hydroxybutyrate (GHB)	PDLIM4	0.319055	-0.537503	5.94e-07	0.0175628
4-hydroxybutyrate (GHB)	KCNIP1	-0.0203397	-0.59716	9.14e-07	0.0206941
4-hydroxybutyrate (GHB)	C6orf186	0.250657	-0.51014	2.72e-06	0.0252591
4-hydroxybutyrate (GHB)	C7orf58	-0.0588257	-0.577079	1.31e-05	0.041072
4-hydroxybutyrate (GHB)	COL14A1	0.137393	-0.623877	1.05e-05	0.0389814
5-oxoproline	CACNB2	0.57944	-0.25746	2.14e-05	0.0484814
5-oxoproline	GLT8D2	0.542669	-0.286942	7.96e-06	0.0359891
5-oxoproline	RHOJ	0.550879	-0.327609	1.05e-05	0.0389814
5-oxoproline	MEIS3P1	0.39327	-0.459816	2.34e-05	0.0498761
5-oxoproline	DLG4	0.533996	-0.395246	7.29e-06	0.0349134
5-oxoproline	MRPL38	-0.422872	0.270733	1.5e-05	0.0428406
5-oxoproline	SIRT7	-0.46161	0.293103	5.22e-06	0.0323322
5-oxoproline	DDX49	-0.317993	0.435384	1.52e-05	0.0430749
5-oxoproline	TOMM40	-0.533187	0.35323	1.81e-06	0.0231485
5-oxoproline	LSM4	-0.413043	0.430043	1.68e-05	0.0445252
5,6-dihydrouracil	TRAPPC2L	-0.269787	0.501779	1.33e-05	0.0412076
5,6-dihydrouracil	COX6B1	-0.143155	0.624399	1.2e-05	0.0400973
5,6-dihydrouracil	UQCR10	-0.0852587	0.60467	8.73e-06	0.036921
5,6-dihydrouracil	RPS19BP1	-0.268333	0.612731	7.93e-06	0.0359475
5,6-dihydrouracil	PDLIM4	0.105483	-0.545746	1.97e-05	0.0471584
6-phosphogluconate	ACOX1	-0.375657	0.352768	1.42e-05	0.0421123
adenine	MRPS15	-0.0925258	0.474375	2.25e-05	0.0493037
adenine	SNORD114-2	-0.103294	-0.648123	1.94e-05	0.0468962
adenine	RFX2	-0.144173	-0.650087	1.33e-05	0.0412637
adenine	PMM1	-0.225133	0.580948	5.21e-07	0.0173791
adenine	CLDN11	0.154542	-0.487987	1.94e-05	0.0468962
adenine	PDLIM4	0.228124	-0.527938	1.49e-05	0.0428182
adenine	KCNIP1	0.245672	-0.44823	4.73e-06	0.0307551
adenine	COX7A2	-0.134202	0.653961	1.57e-06	0.0226665
adenine	NDUFB2	-0.113065	0.579232	6.09e-06	0.0334009
adenine	COL14A1	0.269003	-0.659245	8.28e-07	0.0199596
adenosine 3'-monophosphate (3'-AMP)	ODF3L1	-0.141304	-0.65124	5.19e-07	0.0173791
adenosine 3'-monophosphate (3'-AMP)	PDLIM4	0.076087	-0.579595	4.66e-06	0.0306691
adenosine 5'-monophosphate (AMP)	CRY2	-0.0720378	-0.642991	2.97e-06	0.0260916
adenosine 5'-monophosphate (AMP)	MRGPRF	-0.165769	-0.669126	4.33e-06	0.0298135
adenosine 5'-monophosphate (AMP)	ACOT2	-0.0248312	-0.549309	1.27e-06	0.0220065
adenosine 5'-monophosphate (AMP)	RFX2	-0.0784502	-0.623739	7.11e-06	0.0346552
adrenate (22:4n6)	UBXN10	0.69076	-0.3477	6.72e-08	0.00863034
adrenate (22:4n6)	AK5	0.461085	-0.539503	9.74e-07	0.0209241
adrenate (22:4n6)	PHGDH	-0.650977	0.349603	3.74e-08	0.0074751
adrenate (22:4n6)	MGST3	-0.389384	0.487097	1.62e-05	0.0439489
adrenate (22:4n6)	MIR205	0.44686	-0.402327	1.27e-05	0.0406274
adrenate (22:4n6)	TGFB2	0.448826	-0.245373	4.12e-06	0.0295375
adrenate (22:4n6)	SDHB	-0.485139	0.43321	4.03e-07	0.0160563
adrenate (22:4n6)	CAMK2N1	0.6068	-0.380275	7.71e-08	0.00918612
adrenate (22:4n6)	SLC9A1	0.584596	-0.25981	1.05e-05	0.0389814
adrenate (22:4n6)	KIAA0319L	0.586677	-0.220042	6.72e-06	0.0342967
adrenate (22:4n6)	MRPS15	-0.45403	0.4422	3.96e-06	0.0287808
adrenate (22:4n6)	RRAGC	-0.46386	0.422158	2.06e-05	0.0478234
adrenate (22:4n6)	GBP4	-0.564358	0.125965	1.55e-05	0.0433769
adrenate (22:4n6)	CSRP1	0.545854	-0.387996	3.12e-07	0.0146367
adrenate (22:4n6)	GREM2	0.335839	-0.561555	1.47e-05	0.0427209
adrenate (22:4n6)	AGAP4	0.606106	-0.310999	1.1e-05	0.0394961
adrenate (22:4n6)	AGAP5	0.570256	-0.343998	1.44e-05	0.0424127
adrenate (22:4n6)	AGAP9	0.580317	-0.350132	9.14e-06	0.0376775
adrenate (22:4n6)	AGAP6	0.610501	-0.291909	1.26e-05	0.0405999
adrenate (22:4n6)	ACTA2	0.50133	-0.526388	1.15e-06	0.0215848
adrenate (22:4n6)	TLX1	-0.591188	0.243575	6.63e-06	0.0342967
adrenate (22:4n6)	DUSP5	0.458194	-0.367002	8.9e-06	0.0372303
adrenate (22:4n6)	ENO4	0.544119	-0.458911	1.8e-06	0.0231485
adrenate (22:4n6)	CASC2	0.605528	-0.186356	5.52e-07	0.0173791
adrenate (22:4n6)	PTPRE	0.456112	-0.416605	1.88e-05	0.0464377
adrenate (22:4n6)	AGAP7	0.606222	-0.298255	1.58e-05	0.0435766
adrenate (22:4n6)	DLG5	0.530242	-0.248017	1.27e-05	0.0406036
adrenate (22:4n6)	MYOF	0.52631	-0.393125	5.63e-06	0.0328206
adrenate (22:4n6)	TCTN3	0.530589	-0.303384	1.86e-06	0.0232187
adrenate (22:4n6)	NDUFB8	-0.665433	0.0882602	9.24e-06	0.0376775
adrenate (22:4n6)	COL17A1	0.447091	-0.581121	4.82e-08	0.00768631
adrenate (22:4n6)	GRIA4	0.527929	-0.600159	2.52e-08	0.00723513
adrenate (22:4n6)	LAYN	0.487568	-0.431306	1.64e-05	0.0440643
adrenate (22:4n6)	OVCH2	0.515901	-0.512057	5.58e-07	0.0173847
adrenate (22:4n6)	OR5P2	0.645079	-0.461713	1.87e-07	0.0118238
adrenate (22:4n6)	OR5P3	0.477854	-0.502433	4.82e-07	0.0170189
adrenate (22:4n6)	PAMR1	0.377009	-0.526018	8.36e-06	0.0364755
adrenate (22:4n6)	PSMC3	-0.435989	0.498255	1.73e-05	0.0451153
adrenate (22:4n6)	SIK3	0.506303	-0.516023	3.05e-07	0.0144792
adrenate (22:4n6)	CACNA1C	0.505493	-0.455473	2.22e-06	0.0240559
adrenate (22:4n6)	PIK3C2G	0.401989	-0.451243	1.06e-05	0.0390132
adrenate (22:4n6)	DGKA	0.570834	-0.107774	1.16e-05	0.0397036
adrenate (22:4n6)	ARHGEF25	0.426622	-0.434849	6.81e-06	0.034304
adrenate (22:4n6)	DUSP16	0.572569	-0.394606	3.01e-06	0.0263912
adrenate (22:4n6)	LDHB	-0.564936	0.114966	1.61e-05	0.0438422
adrenate (22:4n6)	WIF1	0.482826	-0.425701	1.26e-05	0.0406036
adrenate (22:4n6)	GLT8D2	0.546664	-0.389741	6.35e-07	0.0181602
adrenate (22:4n6)	CRY1	0.408928	-0.453094	1.11e-05	0.0395896
adrenate (22:4n6)	TNFRSF19	0.396785	-0.607245	1.69e-05	0.0445252
adrenate (22:4n6)	COCH	-0.438187	0.258012	1.9e-05	0.0466476
adrenate (22:4n6)	TTC6	0.522378	-0.387996	1.88e-05	0.0464377
adrenate (22:4n6)	MTHFD1	-0.427894	0.372924	7.76e-06	0.0357009
adrenate (22:4n6)	KIAA0247	0.43437	-0.467425	1.98e-05	0.0471812
adrenate (22:4n6)	SIPA1L1	0.687869	-0.165098	2.55e-06	0.0249035
adrenate (22:4n6)	C14orf179	0.524344	-0.242359	1.44e-06	0.0223906
adrenate (22:4n6)	SAMD15	0.592113	-0.362507	3.1e-06	0.0265069
adrenate (22:4n6)	TTC8	0.548977	-0.235643	1.36e-05	0.0414819
adrenate (22:4n6)	SLC22A17	0.504915	-0.408884	1.1e-06	0.0214461
adrenate (22:4n6)	ACTN1	0.561582	-0.19963	8.88e-07	0.0205256
adrenate (22:4n6)	ATG2B	0.43171	-0.463564	9.16e-06	0.0376775
adrenate (22:4n6)	TRIM69	-0.570371	0.374828	1.11e-06	0.0214461
adrenate (22:4n6)	THSD4	0.538106	-0.500053	1.29e-06	0.0220065
adrenate (22:4n6)	IGF1R	0.643691	-0.379693	7.45e-08	0.00916858
adrenate (22:4n6)	GNB5	0.373309	-0.4422	1.32e-05	0.041072
adrenate (22:4n6)	CA12	0.558113	-0.289582	5.07e-06	0.0319113
adrenate (22:4n6)	TLE3	0.482364	-0.183078	6.01e-06	0.0334009
adrenate (22:4n6)	COX5A	-0.523187	0.46642	1.07e-06	0.0214347
adrenate (22:4n6)	ANPEP	0.485371	-0.251243	9.84e-06	0.038223
adrenate (22:4n6)	HDDC3	-0.643691	0.302856	2.43e-07	0.0132017
adrenate (22:4n6)	CHSY1	0.414363	-0.441565	1.84e-06	0.0232076
adrenate (22:4n6)	NDUFB10	-0.321152	0.569963	1.48e-05	0.0427209
adrenate (22:4n6)	GPT2	-0.392737	0.464781	4.62e-07	0.0170189
adrenate (22:4n6)	ALOX12P2	0.661154	-0.306928	1.22e-06	0.0217503
adrenate (22:4n6)	NLGN2	0.377703	-0.436647	1.05e-05	0.0389814
adrenate (22:4n6)	LRRC48	0.57997	-0.53432	5.36e-07	0.0173791
adrenate (22:4n6)	IGFBP4	0.579739	-0.545373	2.63e-07	0.0137252
adrenate (22:4n6)	SNX11	-0.475425	0.380169	1.97e-05	0.0471554
adrenate (22:4n6)	NGFR	0.377241	-0.551824	1.93e-05	0.0467961
adrenate (22:4n6)	ITGA3	0.656181	-0.221682	2.72e-06	0.0252591
adrenate (22:4n6)	ABCC3	0.668556	-0.0616076	1.11e-05	0.0395896
adrenate (22:4n6)	SLC25A10	-0.560541	0.464305	1.24e-06	0.0219315
adrenate (22:4n6)	USP22	0.405574	-0.32073	1.8e-05	0.0456888
adrenate (22:4n6)	TNS4	0.54863	-0.373559	8.92e-06	0.0372303
adrenate (22:4n6)	KRT14	0.40569	-0.46954	3.03e-06	0.026435
adrenate (22:4n6)	MRPL38	-0.428125	0.501692	1.37e-06	0.0223811
adrenate (22:4n6)	PCYT2	-0.50318	0.254892	1.08e-05	0.0391782
adrenate (22:4n6)	ZNF516	0.468255	-0.43633	1.52e-05	0.0430564
adrenate (22:4n6)	CDC34	-0.463513	0.544474	7.78e-07	0.0196841
adrenate (22:4n6)	LPPR2	0.496126	-0.211475	3.38e-06	0.0272319
adrenate (22:4n6)	CNN1	0.42986	-0.650767	2.96e-07	0.0144792
adrenate (22:4n6)	PKN1	-0.519718	0.355209	1.09e-05	0.039222
adrenate (22:4n6)	TPM4	0.323927	-0.206663	1.26e-05	0.0405999
adrenate (22:4n6)	CEBPG	-0.432867	0.370333	7.8e-06	0.0357823
adrenate (22:4n6)	GPI	-0.39239	0.5633	6.71e-07	0.018651
adrenate (22:4n6)	PDCD2L	-0.409506	0.455791	1.17e-05	0.0398165
adrenate (22:4n6)	UBA2	-0.632936	0.202644	2.39e-06	0.0246144
adrenate (22:4n6)	COX6B1	-0.300682	0.596087	4.69e-06	0.0307157
adrenate (22:4n6)	ADAMTSL5	0.453336	-0.268694	8.58e-06	0.0367563
adrenate (22:4n6)	RFX2	0.197756	-0.644104	1.61e-05	0.0438422
adrenate (22:4n6)	CCDC8	0.451717	-0.445426	9.96e-06	0.0383489
adrenate (22:4n6)	RSAD2	-0.482942	0.42184	2.3e-05	0.0495878
adrenate (22:4n6)	GREB1	0.564011	-0.396404	2.49e-06	0.0246416
adrenate (22:4n6)	LPIN1	-0.391581	0.236965	3.36e-06	0.0270869
adrenate (22:4n6)	VSNL1	0.411125	-0.417715	4.86e-06	0.0312618
adrenate (22:4n6)	EHD3	0.500058	-0.370016	1.8e-05	0.0457192
adrenate (22:4n6)	KIAA1841	-0.262519	0.565944	1.64e-05	0.0440581
adrenate (22:4n6)	MDH1	-0.458887	0.38128	2.04e-05	0.0478045
adrenate (22:4n6)	ACTG2	0.419567	-0.455103	6.75e-06	0.0342967
adrenate (22:4n6)	SMYD1	0.432404	-0.459651	1.12e-05	0.0395896
adrenate (22:4n6)	NPAS2	0.54967	-0.368324	5.45e-07	0.0173791
adrenate (22:4n6)	HOXD9	0.458309	-0.48551	8.27e-06	0.0363804
adrenate (22:4n6)	INPP1	0.393894	-0.333316	7.4e-06	0.0349134
adrenate (22:4n6)	PPP3R1	-0.411241	0.502485	1.64e-05	0.0440581
adrenate (22:4n6)	FHL2	0.506881	-0.608778	1.13e-08	0.00658781
adrenate (22:4n6)	DNAH7	0.511854	-0.50201	7.77e-06	0.0357009
adrenate (22:4n6)	IQCA1	0.59963	-0.404336	1.76e-07	0.0118238
adrenate (22:4n6)	STK25	-0.541575	0.350449	2.23e-06	0.0240692
adrenate (22:4n6)	RUNX1	0.535677	-0.288472	3.13e-06	0.0265324
adrenate (22:4n6)	USP18	-0.532092	0.40825	2.69e-07	0.0137468
adrenate (22:4n6)	SEC14L2	0.6408	-0.411528	6.19e-06	0.0335307
adrenate (22:4n6)	DDX17	0.47901	-0.494342	3.68e-06	0.0280774
adrenate (22:4n6)	RPS19BP1	-0.450098	0.504495	1.85e-06	0.0232187
adrenate (22:4n6)	PMM1	-0.397595	0.333316	2.14e-05	0.0484861
adrenate (22:4n6)	EFCAB6	0.469527	-0.543786	8.44e-06	0.0365472
adrenate (22:4n6)	BHLHE40	0.469527	-0.347382	2.3e-06	0.0241775
adrenate (22:4n6)	C3orf37	-0.586215	0.351137	2.07e-06	0.0237887
adrenate (22:4n6)	NEK11	0.57997	-0.266314	7.92e-06	0.0359475
adrenate (22:4n6)	FLJ42393	0.459928	-0.401481	3.41e-06	0.0272851
adrenate (22:4n6)	TP63	0.519718	-0.509519	5.36e-08	0.00802557
adrenate (22:4n6)	OXTR	0.458772	-0.403173	1.21e-05	0.0403198
adrenate (22:4n6)	NEK10	0.536834	-0.523215	1.22e-06	0.0217503
adrenate (22:4n6)	TWF2	-0.579045	0.32422	7.36e-06	0.0349134
adrenate (22:4n6)	MYLK	0.476119	-0.51211	1.12e-05	0.0396971
adrenate (22:4n6)	NPHP3	0.409737	-0.488789	1.48e-05	0.0427927
adrenate (22:4n6)	ETV5	0.473575	-0.2633	1.42e-05	0.0421123
adrenate (22:4n6)	PROL1	0.450677	-0.529191	6.09e-06	0.0334009
adrenate (22:4n6)	IBSP	-0.560426	0.281068	7.69e-07	0.0196841
adrenate (22:4n6)	PALLD	0.562623	-0.338128	7.98e-07	0.0196979
adrenate (22:4n6)	PDLIM3	0.413901	-0.534744	1.22e-05	0.0403198
adrenate (22:4n6)	ZSWIM6	0.482133	-0.376044	1.28e-06	0.0220065
adrenate (22:4n6)	CMYA5	0.498092	-0.61449	3.88e-08	0.0074751
adrenate (22:4n6)	YTHDC2	0.418874	-0.464886	1.27e-05	0.0406274
adrenate (22:4n6)	PDLIM4	0.592575	-0.62623	3.71e-11	0.00025546
adrenate (22:4n6)	GALNT10	0.534752	-0.323057	6.83e-06	0.0343112
adrenate (22:4n6)	ODZ2	0.365098	-0.561026	1.29e-06	0.0220065
adrenate (22:4n6)	SEMA5A	0.448942	-0.58239	2.13e-06	0.0239272
adrenate (22:4n6)	F2RL2	0.408465	-0.396351	4.27e-06	0.0298135
adrenate (22:4n6)	CSNK1A1	0.567711	-0.279535	1.95e-06	0.0233438
adrenate (22:4n6)	KCNMB1	0.464554	-0.531412	1.72e-06	0.022991
adrenate (22:4n6)	STC2	0.600208	-0.345426	1.74e-06	0.023029
adrenate (22:4n6)	PDLIM7	0.536371	-0.288472	1.08e-07	0.0101993
adrenate (22:4n6)	HIST1H3A	-0.493582	0.642993	1.19e-06	0.0217503
adrenate (22:4n6)	HIST1H4A	-0.339887	0.534373	6.48e-06	0.0340305
adrenate (22:4n6)	HIST1H4C	-0.397941	0.502591	4.99e-06	0.0316632
adrenate (22:4n6)	C4A	0.507459	-0.463247	4.44e-07	0.0168522
adrenate (22:4n6)	TPBG	0.60414	-0.21761	1.87e-06	0.0232187
adrenate (22:4n6)	SAMD5	0.410778	-0.460814	1.81e-05	0.0457831
adrenate (22:4n6)	C6orf114	-0.502718	0.217134	7.4e-06	0.0349134
adrenate (22:4n6)	RNF39	0.458656	-0.600264	5.92e-07	0.0175628
adrenate (22:4n6)	IER3	0.508153	-0.253728	3.79e-06	0.0284502
adrenate (22:4n6)	C6orf186	0.344281	-0.579482	1.48e-06	0.0224883
adrenate (22:4n6)	OR2A4	0.484792	-0.439027	6.09e-06	0.0334009
adrenate (22:4n6)	AHI1	0.608419	-0.104918	8.19e-06	0.0362589
adrenate (22:4n6)	RSPH3	0.557881	-0.0925965	2.1e-05	0.0482299
adrenate (22:4n6)	PDGFA	0.486527	-0.344791	1.57e-05	0.0434775
adrenate (22:4n6)	CDK14	0.505725	-0.232417	5.59e-06	0.0327512
adrenate (22:4n6)	C7orf64	-0.349948	0.383924	1.97e-05	0.0471175
adrenate (22:4n6)	BUD31	-0.566555	0.418879	5.52e-07	0.0173791
adrenate (22:4n6)	COX19	-0.541344	0.37541	3.21e-06	0.0267081
adrenate (22:4n6)	GLI3	0.570371	-0.560233	1.82e-08	0.00698541
adrenate (22:4n6)	RELN	0.286226	-0.581491	7.88e-06	0.0358889
adrenate (22:4n6)	IMPDH1	-0.340696	0.477102	3.52e-06	0.0275252
adrenate (22:4n6)	LOC100128596	-0.405343	0.588736	3.31e-06	0.0269632
adrenate (22:4n6)	OR2A7	0.487915	-0.43395	8.3e-06	0.0364318
adrenate (22:4n6)	C8orf79	0.493003	-0.584347	2.99e-07	0.0144792
adrenate (22:4n6)	DOCK5	0.634208	-0.0984664	9.74e-06	0.0381682
adrenate (22:4n6)	NRG1	0.524344	-0.48551	3.43e-07	0.0155187
adrenate (22:4n6)	COL14A1	0.440731	-0.629931	2.1e-05	0.0481751
adrenate (22:4n6)	CYC1	-0.451139	0.568747	7.67e-06	0.0355646
adrenate (22:4n6)	RPS20	-0.546895	0.0649392	1.04e-05	0.0389547
adrenate (22:4n6)	GEM	0.463166	-0.510735	1.55e-05	0.0433656
adrenate (22:4n6)	C9orf89	0.481092	-0.358593	4.27e-06	0.0298135
adrenate (22:4n6)	ZNF483	0.473922	-0.505976	1.39e-05	0.0419389
adrenate (22:4n6)	AIF1L	-0.497167	0.0272871	2.11e-05	0.0482606
adrenate (22:4n6)	ROR2	0.533711	-0.284188	1.21e-05	0.0403198
adrenate (22:4n6)	GRPR	0.524922	-0.410788	1.92e-05	0.0466852
adrenate (22:4n6)	USP11	0.490575	-0.413696	6.89e-07	0.0188389
adrenate (22:4n6)	COL4A5	0.667399	-0.280011	2.34e-07	0.0132017
adrenate (22:4n6)	ALG13	0.422459	-0.256478	8.06e-06	0.0361065
adrenate (22:4n6)	PJA1	-0.48965	0.434479	7.68e-06	0.0355646
adrenate (22:4n6)	COL4A6	0.443159	-0.401904	2.63e-06	0.025054
alanine	ATP8B2	0.48092	-0.38789	2.39e-06	0.0246144
alanine	FLAD1	-0.443571	0.360127	2.14e-05	0.0484684
alanine	TGFB2	0.431314	-0.136171	1.78e-05	0.0455566
alanine	GRID1	0.644195	-0.148757	3.3e-06	0.0269632
alanine	GLT8D2	0.689986	-0.0609201	3.4e-08	0.0074751
alanine	KCNRG	0.512373	-0.196034	1.66e-05	0.0443039
alanine	MRPL12	-0.465079	0.283025	8.1e-06	0.0361065
alanine	ZNF287	0.540472	-0.294342	4.15e-06	0.0295938
alanine	MRPL38	-0.512604	0.264622	1.61e-07	0.0118238
alanine	SCN3A	0.531799	-0.29963	3.93e-06	0.0287808
alanine	BACE2	0.655527	-0.155738	2.96e-07	0.0144792
alanine	RPS19BP1	-0.462766	0.24019	1.81e-05	0.0457831
alanine	TRPC1	0.508788	-0.218562	3.64e-07	0.0156431
alanine	ATP10D	0.507516	-0.0769434	1.55e-05	0.0433656
alanine	MMRN1	0.53018	-0.371444	5.5e-06	0.0325929
alanine	CPE	0.434551	-0.164093	1.62e-05	0.0439831
alanine	SCD5	0.509019	-0.315759	2.14e-05	0.0484646
alanine	PCDHB14	0.596092	-0.0202538	6.4e-06	0.0338545
alanine	PCDHB18	0.432932	-0.261396	1.56e-05	0.0434747
alanine	CCDC90A	-0.556892	0.323744	3.47e-06	0.0274548
alanine	SUPT3H	0.640379	-0.0702274	1.77e-05	0.0454484
alanine	LOC100128596	-0.449121	0.353834	2.58e-06	0.0249035
alanine	COL14A1	0.533071	-0.368324	8.62e-06	0.0367848
alanine	NDUFB9	-0.566605	0.28863	1.51e-06	0.0225441
alanine	USP11	0.516998	-0.285299	3.45e-07	0.0155187
arachidonate (20:4n6)	FLJ41170	0.266207	-0.49651	7.1e-06	0.0346552
arachidonate (20:4n6)	MRPL38	-0.264413	0.536171	6.32e-06	0.0337625
arachidonate (20:4n6)	CEBPG	-0.35606	0.385616	1.88e-05	0.0464377
arachidonate (20:4n6)	FHL2	0.211171	-0.582073	2.31e-05	0.0496019
arachidonate (20:4n6)	USP18	-0.390996	0.417187	1.17e-05	0.0397842
arachidonate (20:4n6)	PDLIM4	0.340028	-0.527393	3.99e-06	0.0289118
arginine	PAPPA2	0.467044	-0.334479	9.51e-06	0.0379644
arginine	GRID1	0.606036	-0.153993	9.2e-06	0.0376775
arginine	ZNF287	0.499422	-0.17229	5.37e-06	0.032479
arginine	TRPC1	0.472942	-0.220518	6.44e-07	0.0183299
arginine	CCDC90A	-0.53469	0.303808	1.8e-05	0.0457192
asparagine	CCDC90A	-0.576318	0.193971	1.28e-05	0.0406274
aspartate	TGFB2	0.40969	-0.280539	7.7e-06	0.0356209
aspartate	MRPL24	-0.499884	0.438128	3.02e-06	0.026435
aspartate	GLRX2	-0.534921	0.492068	2.25e-05	0.0493037
aspartate	CSRP1	0.538622	-0.293601	2.09e-05	0.0480801
aspartate	GREM2	0.471785	-0.43432	6.61e-06	0.0342967
aspartate	NET1	-0.523242	0.462295	9.77e-07	0.0209241
aspartate	GRIA4	0.407262	-0.475992	1.37e-05	0.0415769
aspartate	ADAMTS8	0.373497	-0.550978	1.53e-06	0.0225441
aspartate	STAB2	0.464732	-0.442517	1.08e-06	0.0214461
aspartate	COX6A1	-0.500578	0.541724	1.73e-06	0.023029
aspartate	ZCRB1	-0.648011	0.348652	5.59e-06	0.0327512
aspartate	PRKAG1	-0.464385	0.453146	2.2e-06	0.0240272
aspartate	GLT8D2	0.625925	-0.150291	1.11e-06	0.0214461
aspartate	SLC22A17	0.577475	-0.352565	9.77e-06	0.0381682
aspartate	ANPEP	0.62951	-0.308831	2.2e-07	0.0126723
aspartate	HDDC3	-0.445537	0.492121	1.37e-07	0.0116682
aspartate	CHSY1	0.466235	-0.332152	7.96e-06	0.0359891
aspartate	CRISPLD2	0.310014	-0.493866	1.74e-05	0.0452833
aspartate	AKTIP	-0.565449	0.337811	3.69e-06	0.0280992
aspartate	NLGN2	0.577821	-0.469699	3.31e-08	0.0074751
aspartate	IGFBP4	0.556545	-0.371549	5.47e-06	0.0325685
aspartate	SLC25A10	-0.52012	0.423057	1.22e-06	0.0217503
aspartate	DLG4	0.601873	-0.352671	7.78e-07	0.0196841
aspartate	ORMDL3	-0.477683	0.35357	2.17e-05	0.0486664
aspartate	MRPL38	-0.478492	0.436066	7.04e-07	0.0188879
aspartate	PSMD8	-0.476295	0.479588	1.33e-05	0.0412637
aspartate	ACTG2	0.414662	-0.415336	1.47e-05	0.0426699
aspartate	NPAS2	0.614709	-0.350925	2.46e-06	0.0246416
aspartate	SCN3A	0.421485	-0.489952	2.57e-06	0.0249035
aspartate	C2orf24	-0.387257	0.400423	6.17e-06	0.0334859
aspartate	IQCA1	0.566027	-0.247964	2.17e-05	0.0486664
aspartate	STK25	-0.444496	0.385986	3.26e-06	0.0268798
aspartate	UQCR10	-0.418131	0.443522	1.06e-05	0.0390345
aspartate	LIF	0.383094	-0.421523	1.5e-05	0.0428406
aspartate	PRKCD	-0.413737	0.456002	2.2e-05	0.0489
aspartate	C3orf37	-0.648358	0.355473	7.92e-07	0.0196965
aspartate	PROL1	0.540587	-0.512004	2e-06	0.0234577
aspartate	MMRN1	0.453631	-0.478054	2.3e-06	0.0241775
aspartate	ZSWIM6	0.48358	-0.30973	1.57e-05	0.0434747
aspartate	PDLIM4	0.448774	-0.444315	7.77e-06	0.0357009
aspartate	KCNMB1	0.531452	-0.452353	1.14e-05	0.0396986
aspartate	SH3PXD2B	0.646392	-0.282337	1.54e-05	0.0433469
aspartate	PDLIM7	0.610083	-0.239662	3.5e-06	0.0274548
aspartate	CCDC90A	-0.497687	0.456055	7.94e-06	0.0359475
aspartate	C6orf186	0.502313	-0.484082	2.87e-06	0.0256998
aspartate	PDGFA	0.543478	-0.370333	9.39e-06	0.0377454
aspartate	RELN	0.422063	-0.527234	9.93e-07	0.0209241
aspartate	LOC100128596	-0.506244	0.459968	4.8e-06	0.0310362
aspartate	CHCHD3	-0.445537	0.535748	1.53e-05	0.0432175
aspartate	USP17L2	0.277868	-0.591592	1.34e-05	0.0413858
aspartate	C8orf79	0.437327	-0.49064	8.01e-06	0.0361065
aspartate	OSGIN2	-0.595282	0.484717	9.2e-07	0.0206941
aspartate	TTC35	-0.517692	0.477631	6.42e-06	0.0338545
aspartate	CYC1	-0.510407	0.38863	2.33e-05	0.0498242
aspartate	HRSP12	-0.423335	0.465362	1.13e-05	0.0396986
aspartate	TCEANC	-0.470629	0.434215	8.93e-06	0.0372303
aspartate	USP11	0.514339	-0.265362	1.62e-05	0.0439831
aspartate	PJA1	-0.42426	0.517821	5.62e-06	0.0328206
behenate (22:0)	TGFB2	0.154542	-0.566453	3.77e-06	0.0283936
behenate (22:0)	GLIPR1	0.331418	-0.291377	1.89e-05	0.0465247
behenate (22:0)	C2orf24	-0.377681	0.39486	2.2e-06	0.0240272
behenate (22:0)	ABCB6	-0.309284	0.302929	8.05e-06	0.0361065
beta-alanine	PJA1	0.0236194	0.582707	3.5e-06	0.0274548
betaine	TGFB2	0.415472	-0.267689	7.53e-06	0.035213
betaine	GLT8D2	0.517114	-0.243733	5.87e-06	0.033228
betaine	ACTN1	0.563483	-0.102909	1.77e-05	0.0454602
betaine	ATG2B	0.336957	-0.514172	6.59e-06	0.0342967
betaine	COX5A	-0.423682	0.318191	1.11e-05	0.0395896
betaine	NLGN2	0.467391	-0.389371	1.29e-06	0.0220065
betaine	SNX11	-0.392808	0.46568	2.78e-06	0.0254993
betaine	B9D1	0.420675	-0.315865	2.08e-05	0.0480725
betaine	COX6B1	-0.355574	0.431729	1.76e-05	0.0454484
betaine	THAP8	-0.502313	0.377366	3.03e-07	0.0144792
betaine	ZSWIM6	0.531799	-0.223057	1.98e-06	0.0234243
betaine	ZNF354C	0.43617	-0.315071	1.14e-05	0.0396986
betaine	PDLIM7	0.519426	-0.112533	1.14e-05	0.0396986
betaine	HIST1H1C	-0.511332	0.230777	2.18e-05	0.048687
butyrylcarnitine	NLGN2	0.380762	-0.431276	3.79e-06	0.0284502
C-glycosyltryptophan*	GREM2	0.474601	-0.45934	1.31e-06	0.022178
C-glycosyltryptophan*	NET1	-0.50167	0.443131	4.88e-07	0.0170189
C-glycosyltryptophan*	ENO4	0.560146	-0.415394	3.54e-06	0.0275664
C-glycosyltryptophan*	CASC2	0.629051	-0.240511	7.8e-07	0.0196841
C-glycosyltryptophan*	GRIA4	0.472433	-0.493872	7.72e-07	0.0196841
C-glycosyltryptophan*	PSMC3	-0.483214	0.414469	1.31e-05	0.041072
C-glycosyltryptophan*	STAB2	0.450753	-0.341491	7.72e-06	0.0356209
C-glycosyltryptophan*	COX6A1	-0.454386	0.436812	1.6e-05	0.0437935
C-glycosyltryptophan*	C1RL	0.525869	-0.373934	1.86e-05	0.0462703
C-glycosyltryptophan*	ZCRB1	-0.608485	0.297889	1.58e-06	0.0227173
C-glycosyltryptophan*	PRKAG1	-0.468331	0.369386	7.09e-06	0.0346552
C-glycosyltryptophan*	WIF1	0.473077	-0.362168	2.21e-05	0.0489856
C-glycosyltryptophan*	GLT8D2	0.664206	-0.0459551	4.79e-06	0.0310097
C-glycosyltryptophan*	RAD51L1	0.662214	-0.254207	2.34e-06	0.02433
C-glycosyltryptophan*	SLC22A17	0.571689	-0.356456	6.79e-06	0.034304
C-glycosyltryptophan*	IGF1R	0.58868	-0.252674	6.94e-06	0.0345184
C-glycosyltryptophan*	ANPEP	0.601278	-0.146089	5.74e-06	0.0329594
C-glycosyltryptophan*	HDDC3	-0.569814	0.348709	1.86e-06	0.0232187
C-glycosyltryptophan*	AKTIP	-0.533721	0.297915	1.05e-06	0.0212906
C-glycosyltryptophan*	ALOX12P2	0.591376	-0.331125	2.29e-06	0.0241775
C-glycosyltryptophan*	NLGN2	0.584345	-0.339745	2.53e-07	0.0133958
C-glycosyltryptophan*	IGFBP4	0.562841	-0.34268	1.2e-05	0.0400973
C-glycosyltryptophan*	SLC25A10	-0.557216	0.368619	8.43e-06	0.0365472
C-glycosyltryptophan*	DLG4	0.613172	-0.229564	3.94e-06	0.0287808
C-glycosyltryptophan*	B9D1	0.547783	-0.29572	1.95e-05	0.0469709
C-glycosyltryptophan*	MRPL38	-0.537002	0.442444	4.48e-07	0.0168522
C-glycosyltryptophan*	ZNF516	0.548779	-0.299131	2.06e-05	0.0478234
C-glycosyltryptophan*	ADAMTSL5	0.490655	-0.183847	4.86e-06	0.0312393
C-glycosyltryptophan*	NPAS2	0.579657	-0.272981	6.88e-06	0.0344212
C-glycosyltryptophan*	SCN3A	0.383548	-0.499451	3.31e-06	0.0269632
C-glycosyltryptophan*	STK25	-0.4613	0.388583	2.47e-06	0.0246416
C-glycosyltryptophan*	USP18	-0.537939	0.278692	4.35e-06	0.0298135
C-glycosyltryptophan*	C3orf37	-0.712311	0.257433	1.1e-06	0.0214461
C-glycosyltryptophan*	CLDN11	0.502432	-0.476923	2.01e-05	0.0473518
C-glycosyltryptophan*	PROL1	0.550537	-0.495115	1.93e-06	0.0233425
C-glycosyltryptophan*	MMRN1	0.426965	-0.394505	1.95e-05	0.0469709
C-glycosyltryptophan*	ZSWIM6	0.551181	-0.232102	1.75e-05	0.0453086
C-glycosyltryptophan*	PDLIM4	0.514151	-0.387155	1.39e-05	0.0419117
C-glycosyltryptophan*	HIST1H3A	-0.442843	0.438319	1.33e-05	0.0412076
C-glycosyltryptophan*	C4A	0.496104	-0.39744	1.42e-05	0.042128
C-glycosyltryptophan*	PACRG	0.360403	-0.474544	9.34e-06	0.0376775
C-glycosyltryptophan*	NUB1	-0.483917	0.330253	1.68e-05	0.0445252
C-glycosyltryptophan*	GLI3	0.584755	-0.255715	1.6e-05	0.043754
C-glycosyltryptophan*	ABCB1	0.424035	-0.485517	1.11e-05	0.0395478
C-glycosyltryptophan*	RELN	0.395618	-0.477769	9.93e-06	0.0383255
C-glycosyltryptophan*	LOC100128596	-0.494932	0.487632	6.62e-06	0.0342967
C-glycosyltryptophan*	C8orf79	0.485792	-0.518145	3.48e-07	0.0155187
C-glycosyltryptophan*	OSGIN2	-0.578427	0.361612	7.37e-06	0.0349134
C-glycosyltryptophan*	TTC35	-0.485323	0.467325	1.42e-05	0.042128
C-glycosyltryptophan*	USP11	0.560087	-0.297571	2.86e-06	0.0256634
C-glycosyltryptophan*	COL4A5	0.69778	-0.103201	1.46e-05	0.0426001
C-glycosyltryptophan*	PJA1	-0.369895	0.55437	5.65e-06	0.0328491
C-glycosyltryptophan*	COL4A6	0.517549	-0.307698	1.15e-05	0.0397036
C-glycosyltryptophan*	KLHL13	0.490538	-0.394955	1.78e-05	0.0455021
caproate (6:0)	PIP5K1A	0.399695	-0.339328	2.17e-05	0.0486664
caproate (6:0)	WAPAL	0.453456	-0.292147	2.3e-05	0.0495893
caproate (6:0)	INSM2	-0.293461	0.446654	1.91e-05	0.0466776
caproate (6:0)	LUC7L	0.451703	-0.348256	8.19e-06	0.0362589
caproate (6:0)	ELANE	-0.435224	0.307464	7.92e-06	0.0359475
caproate (6:0)	VTRNA1-3	-0.598141	0.253253	1.22e-05	0.0403198
cholesterol	GRIA4	0.0292553	-0.604019	2.23e-05	0.0491492
cholesterol	TREH	0.254857	-0.547964	5.02e-06	0.0317445
cholesterol	TMEM132C	-0.0683395	-0.633897	1.72e-07	0.0118238
cholesterol	LOC100289060	0.249884	-0.53596	8.81e-06	0.0371124
cholesterol	ODF3L1	0.20895	-0.54294	7.26e-06	0.0349134
cholesterol	RFX2	0.410731	-0.628821	9.23e-07	0.0206941
cholesterol	LIPE	-0.0300648	-0.687097	3.38e-06	0.0272319
cholesterol	UNQ5830	0.119218	-0.538868	1.25e-05	0.0405761
cholesterol	PUS10	-0.349098	0.463882	1.96e-05	0.0470152
cholesterol	NNAT	-0.0327243	-0.629984	2.15e-06	0.0239425
cholesterol	MAFF	0.160384	-0.540719	2.08e-05	0.0480616
cholesterol	CSRNP1	0.0945883	-0.623533	6.58e-06	0.0342967
cholesterol	SEMA3G	-0.0623265	-0.690799	1.66e-06	0.0227504
cholesterol	PDLIM4	0.278562	-0.596774	2.51e-07	0.0133829
cholesterol	C7orf64	-0.371994	0.5211	7.31e-06	0.0349134
choline	MST1P9	0.559047	-0.201904	2.13e-05	0.0484528
choline	AGAP4	0.52106	-0.408884	1.19e-05	0.0400635
choline	AGAP5	0.499032	-0.403332	2.05e-05	0.0478234
choline	AGAP9	0.493944	-0.426388	1.5e-05	0.0428677
choline	AGAP6	0.536324	-0.386779	1.35e-05	0.0413858
choline	HDDC3	-0.397444	0.489212	2.04e-08	0.00711374
choline	SOCS1	-0.54731	-0.00888419	9.36e-06	0.0376815
choline	COG7	0.645255	-0.0881015	7.26e-06	0.0349134
choline	BUD31	-0.544188	0.170227	3.35e-06	0.0270869
choline phosphate	PHLDA1	0.503932	-0.254733	6.2e-06	0.0335307
choline phosphate	ALDH1A2	0.342044	-0.370809	1.82e-06	0.0231485
choline phosphate	LAMA1	0.374191	-0.373612	4.91e-06	0.0313961
choline phosphate	RELN	0.418478	-0.369276	5.97e-06	0.0334009
cis-vaccenate (18:1n7)	GRIA4	0.465676	-0.424385	2.07e-05	0.0479748
cis-vaccenate (18:1n7)	NXF1	0.37748	-0.491669	2.03e-05	0.0475883
cis-vaccenate (18:1n7)	RFX2	0.238101	-0.564718	2.04e-05	0.0477516
cis-vaccenate (18:1n7)	PDLIM4	0.514719	-0.579318	2.83e-06	0.0256266
cystathionine	MVK	-0.0890476	0.545947	1.56e-06	0.0225441
cystathionine	RCVRN	0.105569	-0.524183	1.79e-05	0.0456703
cystathionine	FOSB	-0.136838	-0.701867	2.09e-05	0.0481104
cystathionine	CSRNP1	-0.0255755	-0.671418	5.63e-08	0.00825729
cystathionine	NR4A3	0.123491	-0.539953	1.57e-05	0.0434775
cysteine	OR4F16	0.252118	-0.611898	2.41e-06	0.0246265
cysteine	NET1	-0.412641	0.504019	9.6e-06	0.0380791
cysteine	ZCRB1	-0.588545	0.332575	1.19e-05	0.0400635
cysteine	GNB5	0.296585	-0.535748	1.87e-05	0.0464114
cysteine	MRPL38	-0.362159	0.430513	7.17e-06	0.0348045
cysteine	SCN3A	0.241362	-0.538974	1.51e-05	0.0429923
cysteine	C2orf24	-0.434672	0.377842	6.75e-06	0.0342967
cysteine	ZMAT5	-0.414664	0.469699	3.9e-06	0.0287808
cysteine	OR4F21	0.218348	-0.610365	7.2e-06	0.0348359
cysteine	TNFRSF10B	0.506838	-0.36568	2.5e-06	0.0246416
cysteine	TNFRSF11B	0.440686	-0.453834	1.46e-05	0.0426001
cysteine	TCEANC	-0.517189	0.434373	1.42e-05	0.0421874
cysteine-glutathione disulfide	EGF	0.228499	-0.446558	9.78e-06	0.0381682
cystine	ATP8B2	0.494756	-0.410687	9.74e-06	0.0381682
cystine	TMEM120B	-0.364508	0.389948	2.08e-05	0.0480572
cystine	SCN3A	0.372204	-0.39426	2.24e-05	0.0491558
cystine	C22orf13	-0.349582	0.474043	1.07e-05	0.0390928
cytidine	HS6ST1	0.623953	-0.108475	7.66e-06	0.0355587
cytidine	PCBP2	-0.56331	0.252598	1.36e-05	0.0415093
cytidine	TOMM70A	-0.620379	0.14206	1.78e-05	0.0455021
cytidine 5'-diphosphocholine	GRIA4	-0.0253974	-0.603396	1.34e-06	0.0222659
cytidine 5'-monophosphate (5'-CMP)	HDDC3	-0.196416	0.447978	2.31e-05	0.0496593
dihomo-linoleate (20:2n6)	AK5	0.407262	-0.49887	1.82e-05	0.0458177
dihomo-linoleate (20:2n6)	SDHB	-0.403677	0.41513	1.46e-05	0.0425831
dihomo-linoleate (20:2n6)	MRPS15	-0.410384	0.444347	5.48e-06	0.0325685
dihomo-linoleate (20:2n6)	ACTA2	0.440911	-0.491069	1.13e-05	0.0396986
dihomo-linoleate (20:2n6)	ENO4	0.501735	-0.451725	1.73e-05	0.0451963
dihomo-linoleate (20:2n6)	COL17A1	0.389107	-0.489932	1.05e-05	0.0389814
dihomo-linoleate (20:2n6)	GRIA4	0.452128	-0.557622	9.86e-08	0.00984813
dihomo-linoleate (20:2n6)	OR5P2	0.578284	-0.422084	1.31e-05	0.0410476
dihomo-linoleate (20:2n6)	BLID	0.333372	-0.490699	1.46e-05	0.0426001
dihomo-linoleate (20:2n6)	CACNA1C	0.44438	-0.458256	1.32e-05	0.0411896
dihomo-linoleate (20:2n6)	GLT8D2	0.52012	-0.43467	1.92e-06	0.0233425
dihomo-linoleate (20:2n6)	SNORD114-2	0.202128	-0.635413	1.03e-05	0.0388712
dihomo-linoleate (20:2n6)	FLJ41170	0.14142	-0.510953	1.62e-05	0.0439582
dihomo-linoleate (20:2n6)	COX5A	-0.453053	0.458652	3.48e-06	0.0274548
dihomo-linoleate (20:2n6)	GPT2	-0.323659	0.412486	5.86e-06	0.033228
dihomo-linoleate (20:2n6)	CRISPLD2	0.28018	-0.578485	6.68e-06	0.0342967
dihomo-linoleate (20:2n6)	IGFBP4	0.522317	-0.516453	6.01e-06	0.0334009
dihomo-linoleate (20:2n6)	SLC25A10	-0.501156	0.489774	6.02e-06	0.0334009
dihomo-linoleate (20:2n6)	MRPL38	-0.303885	0.462037	1.66e-05	0.0442717
dihomo-linoleate (20:2n6)	C19orf52	-0.253469	0.495644	1.58e-05	0.0435376
dihomo-linoleate (20:2n6)	CNN1	0.36679	-0.622562	1.71e-06	0.022991
dihomo-linoleate (20:2n6)	CEBPG	-0.406221	0.335991	2.22e-05	0.0490136
dihomo-linoleate (20:2n6)	GPI	-0.299607	0.500086	1.65e-05	0.044146
dihomo-linoleate (20:2n6)	CCDC8	0.370143	-0.475178	2.35e-05	0.0499603
dihomo-linoleate (20:2n6)	VSNL1	0.340541	-0.473248	1.26e-05	0.0405999
dihomo-linoleate (20:2n6)	NPAS2	0.50451	-0.363225	1.56e-05	0.0434034
dihomo-linoleate (20:2n6)	HOXD9	0.403562	-0.461455	1.9e-05	0.0465757
dihomo-linoleate (20:2n6)	FHL2	0.438714	-0.601515	2.69e-07	0.0137468
dihomo-linoleate (20:2n6)	IQCA1	0.529718	-0.405981	4.29e-06	0.0298135
dihomo-linoleate (20:2n6)	USP18	-0.479995	0.359127	1.33e-05	0.0412637
dihomo-linoleate (20:2n6)	RPS19BP1	-0.403446	0.461032	1.37e-05	0.0416088
dihomo-linoleate (20:2n6)	PMM1	-0.328862	0.381734	1.71e-05	0.0448198
dihomo-linoleate (20:2n6)	TP63	0.445074	-0.431814	1.16e-05	0.0397036
dihomo-linoleate (20:2n6)	NEK10	0.523821	-0.492074	1.62e-05	0.043867
dihomo-linoleate (20:2n6)	NPHP3	0.402521	-0.460239	1.94e-05	0.0468434
dihomo-linoleate (20:2n6)	CMYA5	0.431661	-0.549267	1.29e-06	0.0220065
dihomo-linoleate (20:2n6)	PDLIM4	0.510638	-0.590225	1.16e-08	0.00658781
dihomo-linoleate (20:2n6)	SEMA5A	0.389685	-0.573831	7.6e-06	0.0353899
dihomo-linoleate (20:2n6)	PDLIM7	0.490287	-0.287391	9.34e-06	0.0376775
dihomo-linoleate (20:2n6)	HIST1H3A	-0.419288	0.61656	2.85e-06	0.0256634
dihomo-linoleate (20:2n6)	HIST1H4A	-0.319149	0.544534	6.42e-06	0.0338545
dihomo-linoleate (20:2n6)	C4A	0.43802	-0.445564	8.94e-06	0.0372303
dihomo-linoleate (20:2n6)	C6orf186	0.300185	-0.565079	1.92e-06	0.0233425
dihomo-linoleate (20:2n6)	GLI3	0.491443	-0.478563	8.26e-06	0.0363804
dihomo-linoleate (20:2n6)	LOC100128596	-0.407031	0.560848	6.44e-06	0.0339193
dihomo-linoleate (20:2n6)	C8orf79	0.432354	-0.501302	2.21e-05	0.0489
dihomo-linoleate (20:2n6)	NRG1	0.463575	-0.507278	5.91e-06	0.0332536
dihomo-linoleate (20:2n6)	COL14A1	0.383788	-0.648977	1.22e-05	0.0403198
dihomo-linoleate (20:2n6)	ROR2	0.503932	-0.377583	9.35e-06	0.0376775
dihomo-linolenate (20:3n3 or n6)	UBXN10	0.60303	-0.381967	7.05e-06	0.0346552
dihomo-linolenate (20:3n3 or n6)	AK5	0.403908	-0.54844	3.69e-06	0.0280921
dihomo-linolenate (20:3n3 or n6)	PHGDH	-0.546253	0.39302	1.82e-06	0.0231485
dihomo-linolenate (20:3n3 or n6)	SDHB	-0.412928	0.422634	1.83e-05	0.045953
dihomo-linolenate (20:3n3 or n6)	MRPS15	-0.370143	0.467002	7.19e-06	0.0348045
dihomo-linolenate (20:3n3 or n6)	GREM2	0.320883	-0.543046	2.11e-05	0.0482606
dihomo-linolenate (20:3n3 or n6)	ACTA2	0.439408	-0.508355	1.63e-05	0.0440559
dihomo-linolenate (20:3n3 or n6)	ENO4	0.52197	-0.473189	9.29e-06	0.0376775
dihomo-linolenate (20:3n3 or n6)	COL17A1	0.403562	-0.534109	2.57e-06	0.0249035
dihomo-linolenate (20:3n3 or n6)	GRIA4	0.442414	-0.599207	4.91e-08	0.00768631
dihomo-linolenate (20:3n3 or n6)	OVCH2	0.495722	-0.492385	5.48e-06	0.0325685
dihomo-linolenate (20:3n3 or n6)	OR5P2	0.614593	-0.459757	4.93e-06	0.0314499
dihomo-linolenate (20:3n3 or n6)	OR5P3	0.488899	-0.452671	2.94e-06	0.026076
dihomo-linolenate (20:3n3 or n6)	PAMR1	0.399399	-0.504654	1.96e-05	0.0470008
dihomo-linolenate (20:3n3 or n6)	ARHGEF25	0.347479	-0.435537	1.95e-05	0.046927
dihomo-linolenate (20:3n3 or n6)	C12orf45	-0.146855	0.60275	1.07e-05	0.0391387
dihomo-linolenate (20:3n3 or n6)	GLT8D2	0.522086	-0.410153	4.07e-06	0.0292973
dihomo-linolenate (20:3n3 or n6)	SLC22A17	0.483002	-0.452565	3.84e-06	0.0286316
dihomo-linolenate (20:3n3 or n6)	TRIM69	-0.487858	0.409201	1.26e-05	0.0406036
dihomo-linolenate (20:3n3 or n6)	THSD4	0.457216	-0.499577	1.6e-05	0.0437935
dihomo-linolenate (20:3n3 or n6)	IGF1R	0.564408	-0.408355	7.27e-06	0.0349134
dihomo-linolenate (20:3n3 or n6)	GNB5	0.376388	-0.438022	2.04e-05	0.0477709
dihomo-linolenate (20:3n3 or n6)	COX5A	-0.423451	0.500423	1.22e-06	0.0217503
dihomo-linolenate (20:3n3 or n6)	HDDC3	-0.549029	0.323057	9.21e-06	0.0376775
dihomo-linolenate (20:3n3 or n6)	CHSY1	0.44808	-0.40825	1.12e-05	0.0395896
dihomo-linolenate (20:3n3 or n6)	GPT2	-0.325856	0.512745	3.63e-07	0.0156431
dihomo-linolenate (20:3n3 or n6)	TRAPPC2L	-0.154371	0.51798	8.21e-06	0.0362589
dihomo-linolenate (20:3n3 or n6)	IGFBP4	0.484852	-0.564886	3.33e-06	0.0270254
dihomo-linolenate (20:3n3 or n6)	SLC25A10	-0.478839	0.524855	5.3e-06	0.032479
dihomo-linolenate (20:3n3 or n6)	MRPL38	-0.393039	0.511158	2.81e-06	0.0255459
dihomo-linolenate (20:3n3 or n6)	CDC34	-0.429579	0.603702	3.95e-06	0.0287808
dihomo-linolenate (20:3n3 or n6)	C19orf52	-0.335685	0.510418	8.07e-06	0.0361065
dihomo-linolenate (20:3n3 or n6)	CNN1	0.388067	-0.618191	1.48e-06	0.0224883
dihomo-linolenate (20:3n3 or n6)	GPI	-0.318802	0.565098	3.06e-06	0.0264791
dihomo-linolenate (20:3n3 or n6)	COX6B1	-0.224561	0.588313	1.57e-05	0.0434775
dihomo-linolenate (20:3n3 or n6)	RFX2	0.195652	-0.595611	1.45e-05	0.0425125
dihomo-linolenate (20:3n3 or n6)	SMYD1	0.466466	-0.425066	1.22e-05	0.0403198
dihomo-linolenate (20:3n3 or n6)	NPAS2	0.51457	-0.406293	1.95e-05	0.0469709
dihomo-linolenate (20:3n3 or n6)	HOXD9	0.390032	-0.508408	1.98e-05	0.0471812
dihomo-linolenate (20:3n3 or n6)	FHL2	0.457216	-0.628768	6.1e-08	0.00847318
dihomo-linolenate (20:3n3 or n6)	IQCA1	0.557701	-0.416816	3.34e-06	0.0270863
dihomo-linolenate (20:3n3 or n6)	PER2	0.273705	-0.665256	8.06e-06	0.0361065
dihomo-linolenate (20:3n3 or n6)	STK25	-0.493409	0.374352	2.16e-05	0.0485683
dihomo-linolenate (20:3n3 or n6)	USP18	-0.47907	0.424061	3.64e-06	0.0279002
dihomo-linolenate (20:3n3 or n6)	DDX17	0.415472	-0.520148	1.38e-05	0.0418289
dihomo-linolenate (20:3n3 or n6)	RPS19BP1	-0.415703	0.524008	1.96e-06	0.0233438
dihomo-linolenate (20:3n3 or n6)	BHLHE40	0.449584	-0.354944	6.87e-06	0.0343958
dihomo-linolenate (20:3n3 or n6)	TP63	0.448543	-0.44844	3.95e-06	0.0287808
dihomo-linolenate (20:3n3 or n6)	NEK10	0.541975	-0.549022	1.32e-06	0.022227
dihomo-linolenate (20:3n3 or n6)	PROL1	0.43062	-0.533421	1.64e-05	0.0440596
dihomo-linolenate (20:3n3 or n6)	CMYA5	0.443108	-0.603173	1.51e-07	0.0117287
dihomo-linolenate (20:3n3 or n6)	PDLIM4	0.518964	-0.579482	1.31e-08	0.00658781
dihomo-linolenate (20:3n3 or n6)	MIR143	0.147086	-0.633263	1.16e-05	0.0397036
dihomo-linolenate (20:3n3 or n6)	SEMA5A	0.422757	-0.593707	4.62e-06	0.0305655
dihomo-linolenate (20:3n3 or n6)	HIST1H3A	-0.435476	0.676097	3.51e-07	0.0155187
dihomo-linolenate (20:3n3 or n6)	HIST1H4A	-0.370259	0.565891	1.41e-06	0.0223811
dihomo-linolenate (20:3n3 or n6)	C4A	0.486702	-0.508038	8.7e-07	0.0202949
dihomo-linolenate (20:3n3 or n6)	C6orf114	-0.444149	0.278424	2.17e-05	0.0486664
dihomo-linolenate (20:3n3 or n6)	RNF39	0.368409	-0.574511	7.71e-06	0.0356209
dihomo-linolenate (20:3n3 or n6)	C6orf186	0.331637	-0.577366	2.42e-06	0.0246265
dihomo-linolenate (20:3n3 or n6)	COX19	-0.533534	0.417451	8.97e-06	0.0372426
dihomo-linolenate (20:3n3 or n6)	GLI3	0.48913	-0.545584	1.97e-06	0.0233998
dihomo-linolenate (20:3n3 or n6)	RELN	0.264917	-0.554045	1.14e-05	0.0396986
dihomo-linolenate (20:3n3 or n6)	LOC100128596	-0.413159	0.579852	8.51e-06	0.0366213
dihomo-linolenate (20:3n3 or n6)	C8orf79	0.442299	-0.57652	2.34e-06	0.0243194
dihomo-linolenate (20:3n3 or n6)	NRG1	0.486818	-0.467953	5.43e-06	0.0325331
dihomo-linolenate (20:3n3 or n6)	COL4A5	0.625578	-0.253728	2.19e-05	0.0488032
dimethylarginine (SDMA + ADMA)	OR4F16	0.329661	-0.554204	4.13e-06	0.0295375
dimethylarginine (SDMA + ADMA)	AK5	0.475092	-0.456901	2.25e-05	0.0493037
dimethylarginine (SDMA + ADMA)	CAMK2N1	0.518056	-0.257166	1.06e-05	0.0389919
dimethylarginine (SDMA + ADMA)	GCSH	-0.582242	0.41872	2.57e-06	0.0249035
dimethylarginine (SDMA + ADMA)	GREM2	0.39749	-0.518509	1.37e-06	0.0223811
dimethylarginine (SDMA + ADMA)	NET1	-0.496487	0.492861	1.66e-06	0.0227504
dimethylarginine (SDMA + ADMA)	ANKRD30A	0.496892	-0.440561	3.41e-06	0.0272851
dimethylarginine (SDMA + ADMA)	GRIA4	0.469367	-0.501692	1.94e-06	0.0233425
dimethylarginine (SDMA + ADMA)	PSMC3	-0.445543	0.452142	9.66e-06	0.0381257
dimethylarginine (SDMA + ADMA)	ADAMTS8	0.279007	-0.517504	1.71e-05	0.0448198
dimethylarginine (SDMA + ADMA)	LOC349196	0.353659	-0.545373	1.55e-05	0.0433656
dimethylarginine (SDMA + ADMA)	STAB2	0.333131	-0.427446	2.29e-05	0.0495647
dimethylarginine (SDMA + ADMA)	ZCRB1	-0.622777	0.322158	1.37e-06	0.0223811
dimethylarginine (SDMA + ADMA)	PRKAG1	-0.403851	0.420571	9.3e-06	0.0376775
dimethylarginine (SDMA + ADMA)	RAD51L1	0.595946	-0.138763	1.85e-05	0.0461513
dimethylarginine (SDMA + ADMA)	SLC22A17	0.54506	-0.362242	4.46e-06	0.0300901
dimethylarginine (SDMA + ADMA)	COX5A	-0.412525	0.449286	6.4e-06	0.0338545
dimethylarginine (SDMA + ADMA)	HDDC3	-0.500419	0.450344	3.23e-08	0.0074751
dimethylarginine (SDMA + ADMA)	DNAJA2	-0.442189	0.528926	9.26e-06	0.0376775
dimethylarginine (SDMA + ADMA)	AKTIP	-0.595831	0.25669	1.26e-05	0.0405999
dimethylarginine (SDMA + ADMA)	ALOX12P2	0.601671	-0.186039	1.25e-05	0.0405761
dimethylarginine (SDMA + ADMA)	NLGN2	0.523723	-0.352247	3.95e-06	0.0287808
dimethylarginine (SDMA + ADMA)	IGFBP4	0.555411	-0.409889	1.39e-06	0.0223811
dimethylarginine (SDMA + ADMA)	SLC25A10	-0.474571	0.489159	2.31e-06	0.0241775
dimethylarginine (SDMA + ADMA)	DLG4	0.587099	-0.346272	1.94e-06	0.0233425
dimethylarginine (SDMA + ADMA)	MRPL38	-0.400786	0.503702	8.1e-06	0.0361065
dimethylarginine (SDMA + ADMA)	LPPR2	0.539972	-0.136436	1.37e-05	0.0417141
dimethylarginine (SDMA + ADMA)	CNN1	0.34805	-0.50275	2.02e-05	0.0475188
dimethylarginine (SDMA + ADMA)	CEBPG	-0.550901	0.275886	3.08e-06	0.0264791
dimethylarginine (SDMA + ADMA)	GPI	-0.399283	0.489952	1.03e-05	0.0388712
dimethylarginine (SDMA + ADMA)	UBA2	-0.621505	0.258329	6.42e-06	0.0338545
dimethylarginine (SDMA + ADMA)	PSMD8	-0.44589	0.489265	1.69e-05	0.0445252
dimethylarginine (SDMA + ADMA)	NPAS2	0.605372	-0.362507	1.33e-06	0.0222659
dimethylarginine (SDMA + ADMA)	SSB	-0.49828	0.406504	1.26e-05	0.0405999
dimethylarginine (SDMA + ADMA)	DES	0.168676	-0.572501	8.89e-06	0.0372303
dimethylarginine (SDMA + ADMA)	PPP3R1	-0.4068	0.451983	8.81e-06	0.0371124
dimethylarginine (SDMA + ADMA)	FHL2	0.388874	-0.499577	5.14e-06	0.0321203
dimethylarginine (SDMA + ADMA)	SCN3A	0.302137	-0.579852	5.68e-07	0.0173847
dimethylarginine (SDMA + ADMA)	C2orf24	-0.423917	0.288736	5.8e-06	0.0331333
dimethylarginine (SDMA + ADMA)	IQCA1	0.570793	-0.344209	1.56e-06	0.0225441
dimethylarginine (SDMA + ADMA)	STK25	-0.390609	0.418932	9.19e-06	0.0376775
dimethylarginine (SDMA + ADMA)	USP18	-0.511464	0.36055	7.73e-07	0.0196841
dimethylarginine (SDMA + ADMA)	RPS19BP1	-0.360482	0.47266	1.15e-05	0.0397036
dimethylarginine (SDMA + ADMA)	C3orf37	-0.581779	0.364675	1.15e-05	0.0396986
dimethylarginine (SDMA + ADMA)	CLDN11	0.471507	-0.499736	1.07e-05	0.0391387
dimethylarginine (SDMA + ADMA)	TOMM70A	-0.332957	0.61211	1.06e-05	0.0390132
dimethylarginine (SDMA + ADMA)	KPNA4	-0.391361	0.518879	6.52e-06	0.0341935
dimethylarginine (SDMA + ADMA)	PROL1	0.482898	-0.496563	2.17e-06	0.0239534
dimethylarginine (SDMA + ADMA)	MMRN1	0.299072	-0.53247	4.51e-06	0.0302522
dimethylarginine (SDMA + ADMA)	SLBP	-0.50227	0.456478	1.8e-05	0.0457192
dimethylarginine (SDMA + ADMA)	PDLIM4	0.434152	-0.468429	1.79e-05	0.0456703
dimethylarginine (SDMA + ADMA)	KCNMB1	0.475092	-0.4101	1.6e-05	0.043754
dimethylarginine (SDMA + ADMA)	C4A	0.518172	-0.37303	1.13e-05	0.0396986
dimethylarginine (SDMA + ADMA)	TFAP2B	0.542689	-0.359545	1.41e-05	0.0420973
dimethylarginine (SDMA + ADMA)	CCDC90A	-0.437101	0.529085	5.9e-06	0.033228
dimethylarginine (SDMA + ADMA)	C6orf186	0.402232	-0.464781	2.28e-05	0.049473
dimethylarginine (SDMA + ADMA)	NUB1	-0.520774	0.404759	8.04e-06	0.0361065
dimethylarginine (SDMA + ADMA)	CYCS	-0.464452	0.513802	1.19e-06	0.0217503
dimethylarginine (SDMA + ADMA)	GLI3	0.523434	-0.301111	2.3e-05	0.0495893
dimethylarginine (SDMA + ADMA)	RELN	0.347819	-0.525859	1.14e-05	0.0396986
dimethylarginine (SDMA + ADMA)	LOC100128596	-0.440744	0.522422	1.88e-05	0.0464377
dimethylarginine (SDMA + ADMA)	CHCHD3	-0.389973	0.647647	6.02e-06	0.0334009
dimethylarginine (SDMA + ADMA)	USP17L2	0.277214	-0.659387	2e-06	0.0234577
dimethylarginine (SDMA + ADMA)	C8orf79	0.450516	-0.503966	7.28e-07	0.0190719
dimethylarginine (SDMA + ADMA)	OSGIN2	-0.502038	0.544315	4.13e-07	0.0160563
dimethylarginine (SDMA + ADMA)	TTC35	-0.466823	0.533686	1.61e-05	0.0437935
dimethylarginine (SDMA + ADMA)	COL14A1	0.401654	-0.592702	1.81e-05	0.0457831
dimethylarginine (SDMA + ADMA)	OR4F21	0.30948	-0.56404	8.43e-06	0.0365472
dimethylarginine (SDMA + ADMA)	YWHAZ	-0.431492	0.546801	8.7e-06	0.036921
dimethylarginine (SDMA + ADMA)	RCL1	-0.623066	0.178371	1.39e-05	0.0419389
dimethylarginine (SDMA + ADMA)	VCP	-0.449302	0.392226	1.3e-05	0.0409496
dimethylarginine (SDMA + ADMA)	TCEANC	-0.502096	0.336013	1.89e-06	0.0232187
dimethylarginine (SDMA + ADMA)	PJA1	-0.407321	0.44532	1.39e-05	0.0419171
docosadienoate (22:2n6)	SDHB	-0.42751	0.433163	2.15e-05	0.0484861
docosadienoate (22:2n6)	MRPS15	-0.361245	0.418567	1.11e-05	0.0395478
docosadienoate (22:2n6)	RSPO1	0.11687	-0.564101	7.11e-06	0.0346552
docosadienoate (22:2n6)	RRAGC	-0.413019	0.480281	5.96e-06	0.0334009
docosadienoate (22:2n6)	GREM2	0.263542	-0.604794	1.44e-05	0.0424337
docosadienoate (22:2n6)	COL17A1	0.354233	-0.525708	1.96e-05	0.0470698
docosadienoate (22:2n6)	GRIA4	0.428796	-0.574598	1.06e-07	0.0101993
docosadienoate (22:2n6)	GLT8D2	0.510138	-0.373643	1.66e-05	0.0443266
docosadienoate (22:2n6)	GPT2	-0.252205	0.411005	7.43e-06	0.0349422
docosadienoate (22:2n6)	MRPL38	-0.453923	0.450376	2.79e-06	0.0255142
docosadienoate (22:2n6)	C19orf52	-0.38871	0.458652	1.35e-05	0.041389
docosadienoate (22:2n6)	CNN1	0.326652	-0.60876	8.49e-06	0.0365996
docosadienoate (22:2n6)	CEBPG	-0.408227	0.392443	2.23e-05	0.0491232
docosadienoate (22:2n6)	FHL2	0.367673	-0.59583	3.75e-06	0.028325
docosadienoate (22:2n6)	PMM1	-0.279553	0.433057	1.5e-05	0.0429177
docosadienoate (22:2n6)	CMYA5	0.391164	-0.545301	6.52e-06	0.0341935
docosadienoate (22:2n6)	PDLIM4	0.446911	-0.554767	4.82e-08	0.00768631
docosadienoate (22:2n6)	MIR143	0.195173	-0.603154	1.47e-05	0.0426001
docosadienoate (22:2n6)	SEMA5A	0.391398	-0.569812	1.88e-05	0.0464257
docosadienoate (22:2n6)	HIST1H3A	-0.449949	0.605323	1.18e-05	0.0400507
docosadienoate (22:2n6)	C4A	0.396306	-0.512011	5e-06	0.0317091
docosadienoate (22:2n6)	C6orf186	0.331911	-0.603366	5.51e-07	0.0173791
docosahexaenoate (DHA; 22:6n3)	PHGDH	-0.560377	0.293496	9.73e-06	0.0381682
docosahexaenoate (DHA; 22:6n3)	MRPS15	-0.353676	0.464833	7.46e-06	0.035007
docosahexaenoate (DHA; 22:6n3)	ACTA2	0.372872	-0.463617	1.3e-05	0.0409496
docosahexaenoate (DHA; 22:6n3)	MYOF	0.404325	-0.459757	2.21e-05	0.0489
docosahexaenoate (DHA; 22:6n3)	GRIA4	0.451505	-0.537441	1.44e-06	0.0223906
docosahexaenoate (DHA; 22:6n3)	CACNA1C	0.451505	-0.425648	1.52e-05	0.0430564
docosahexaenoate (DHA; 22:6n3)	WIF1	0.455494	-0.45357	1.56e-05	0.0434747
docosahexaenoate (DHA; 22:6n3)	GLT8D2	0.470007	-0.421523	5.37e-06	0.032479
docosahexaenoate (DHA; 22:6n3)	WSB2	-0.372872	0.554786	1.08e-06	0.0214461
docosahexaenoate (DHA; 22:6n3)	RAD51L1	0.519904	-0.367583	1.92e-05	0.046688
docosahexaenoate (DHA; 22:6n3)	SAMD15	0.609465	-0.274141	1.36e-05	0.0414819
docosahexaenoate (DHA; 22:6n3)	SLC22A17	0.473071	-0.377314	1.45e-05	0.0425256
docosahexaenoate (DHA; 22:6n3)	ATG2B	0.40126	-0.467213	2.28e-05	0.0495073
docosahexaenoate (DHA; 22:6n3)	THSD4	0.503252	-0.437652	7.07e-06	0.0346552
docosahexaenoate (DHA; 22:6n3)	IGF1R	0.636755	-0.320994	6.03e-07	0.017608
docosahexaenoate (DHA; 22:6n3)	COX5A	-0.406175	0.3844	1.14e-05	0.0396986
docosahexaenoate (DHA; 22:6n3)	HDDC3	-0.45746	0.362824	1.84e-05	0.0460326
docosahexaenoate (DHA; 22:6n3)	CHSY1	0.319216	-0.457007	9.08e-06	0.0376053
docosahexaenoate (DHA; 22:6n3)	ABAT	0.590443	-0.39413	2.08e-05	0.0480019
docosahexaenoate (DHA; 22:6n3)	LRRC48	0.500882	-0.437705	2.28e-05	0.0494827
docosahexaenoate (DHA; 22:6n3)	IGFBP4	0.440519	-0.551454	2.54e-06	0.0248477
docosahexaenoate (DHA; 22:6n3)	MRPL38	-0.381487	0.535537	1.38e-06	0.0223811
docosahexaenoate (DHA; 22:6n3)	CNN1	0.346506	-0.562295	7.22e-06	0.034868
docosahexaenoate (DHA; 22:6n3)	CEBPG	-0.496661	0.303014	1.12e-05	0.0395896
docosahexaenoate (DHA; 22:6n3)	GPI	-0.34165	0.521629	1.46e-05	0.0426001
docosahexaenoate (DHA; 22:6n3)	COX6B1	-0.260241	0.547488	1.89e-05	0.0465247
docosahexaenoate (DHA; 22:6n3)	GREB1	0.539273	-0.371074	1.31e-05	0.041072
docosahexaenoate (DHA; 22:6n3)	FHL2	0.353734	-0.615706	3.68e-07	0.0156431
docosahexaenoate (DHA; 22:6n3)	IQCA1	0.503541	-0.360021	1.28e-05	0.0407616
docosahexaenoate (DHA; 22:6n3)	USP18	-0.529618	0.348334	4.39e-06	0.0299321
docosahexaenoate (DHA; 22:6n3)	SEC14L2	0.568818	-0.435167	2.16e-05	0.0486035
docosahexaenoate (DHA; 22:6n3)	DDX17	0.466595	-0.471391	7.28e-06	0.0349134
docosahexaenoate (DHA; 22:6n3)	RPS19BP1	-0.369923	0.496351	2.08e-06	0.0238044
docosahexaenoate (DHA; 22:6n3)	FLJ42393	0.475037	-0.373612	4.57e-06	0.0304067
docosahexaenoate (DHA; 22:6n3)	NEK10	0.502848	-0.543628	7.26e-07	0.0190719
docosahexaenoate (DHA; 22:6n3)	CMYA5	0.418606	-0.56679	1.5e-06	0.0225441
docosahexaenoate (DHA; 22:6n3)	PDLIM4	0.383395	-0.507086	5.54e-06	0.0326359
docosahexaenoate (DHA; 22:6n3)	SEMA5A	0.389176	-0.596668	2.16e-05	0.0485683
docosahexaenoate (DHA; 22:6n3)	STC2	0.554364	-0.337017	4.67e-06	0.0306919
docosahexaenoate (DHA; 22:6n3)	HIST1H3A	-0.43653	0.592914	1.81e-06	0.0231485
docosahexaenoate (DHA; 22:6n3)	HIST1H4A	-0.379636	0.494236	7.38e-06	0.0349134
docosahexaenoate (DHA; 22:6n3)	HIST1H4C	-0.404209	0.483554	2.31e-05	0.0496754
docosahexaenoate (DHA; 22:6n3)	C4A	0.439768	-0.424802	4.33e-06	0.0298135
docosahexaenoate (DHA; 22:6n3)	C6orf186	0.254575	-0.614807	4.36e-06	0.0298135
docosahexaenoate (DHA; 22:6n3)	BUD31	-0.445492	0.438234	2.17e-05	0.0486664
docosahexaenoate (DHA; 22:6n3)	NUB1	-0.477812	0.393971	1.53e-05	0.0432175
docosahexaenoate (DHA; 22:6n3)	GLI3	0.463936	-0.452565	8.08e-06	0.0361065
docosahexaenoate (DHA; 22:6n3)	RELN	0.280015	-0.555262	1.39e-05	0.0419083
docosahexaenoate (DHA; 22:6n3)	C8orf79	0.388598	-0.534479	9.46e-06	0.0378589
docosahexaenoate (DHA; 22:6n3)	NRG1	0.433408	-0.478424	8.63e-06	0.036801
docosapentaenoate (n3 DPA; 22:5n3)	UBXN10	0.618871	-0.337313	1.34e-05	0.0413542
docosapentaenoate (n3 DPA; 22:5n3)	AK5	0.415703	-0.525946	6.65e-06	0.0342967
docosapentaenoate (n3 DPA; 22:5n3)	PHGDH	-0.593201	0.338238	4.55e-06	0.0303212
docosapentaenoate (n3 DPA; 22:5n3)	MRPS15	-0.375809	0.441069	2e-05	0.0473518
docosapentaenoate (n3 DPA; 22:5n3)	CSRP1	0.506938	-0.340036	1.59e-05	0.0436032
docosapentaenoate (n3 DPA; 22:5n3)	ACTA2	0.447271	-0.488637	1.48e-05	0.0428043
docosapentaenoate (n3 DPA; 22:5n3)	ENO4	0.498265	-0.494031	6.03e-06	0.0334009
docosapentaenoate (n3 DPA; 22:5n3)	COL17A1	0.424954	-0.550007	1.84e-06	0.0231691
docosapentaenoate (n3 DPA; 22:5n3)	GRIA4	0.440102	-0.61463	1.34e-08	0.00658781
docosapentaenoate (n3 DPA; 22:5n3)	OVCH2	0.475023	-0.484618	5.31e-06	0.032479
docosapentaenoate (n3 DPA; 22:5n3)	OR5P2	0.595629	-0.462222	2.82e-06	0.025553
docosapentaenoate (n3 DPA; 22:5n3)	OR5P3	0.47271	-0.463967	3.57e-06	0.0277358
docosapentaenoate (n3 DPA; 22:5n3)	SIK3	0.449006	-0.459895	1.66e-05	0.0443266
docosapentaenoate (n3 DPA; 22:5n3)	CACNA1C	0.466582	-0.438478	1.64e-05	0.0440581
docosapentaenoate (n3 DPA; 22:5n3)	WIF1	0.432123	-0.435886	1.16e-05	0.0397036
docosapentaenoate (n3 DPA; 22:5n3)	GLT8D2	0.493293	-0.396118	7e-06	0.0345207
docosapentaenoate (n3 DPA; 22:5n3)	SLC22A17	0.467044	-0.383797	1.57e-05	0.0434747
docosapentaenoate (n3 DPA; 22:5n3)	IGF1R	0.563136	-0.320972	1.52e-05	0.0430749
docosapentaenoate (n3 DPA; 22:5n3)	GNB5	0.356614	-0.46082	1.4e-05	0.0419916
docosapentaenoate (n3 DPA; 22:5n3)	COX5A	-0.439061	0.446701	7.38e-06	0.0349134
docosapentaenoate (n3 DPA; 22:5n3)	HDDC3	-0.575856	0.315578	8.28e-06	0.0364063
docosapentaenoate (n3 DPA; 22:5n3)	GPT2	-0.32019	0.408255	1.26e-05	0.0406036
docosapentaenoate (n3 DPA; 22:5n3)	IGFBP4	0.502081	-0.526289	3.47e-06	0.0274548
docosapentaenoate (n3 DPA; 22:5n3)	MRPL38	-0.374537	0.500694	1.98e-06	0.0233998
docosapentaenoate (n3 DPA; 22:5n3)	CNN1	0.415587	-0.640543	4.59e-07	0.0170189
docosapentaenoate (n3 DPA; 22:5n3)	CEBPG	-0.433048	0.355822	8.78e-06	0.0371048
docosapentaenoate (n3 DPA; 22:5n3)	GPI	-0.319843	0.584222	2.06e-06	0.0237368
docosapentaenoate (n3 DPA; 22:5n3)	COX6B1	-0.243409	0.549664	1.83e-05	0.0459307
docosapentaenoate (n3 DPA; 22:5n3)	RFX2	0.202475	-0.600378	2.07e-05	0.0480019
docosapentaenoate (n3 DPA; 22:5n3)	SMYD1	0.442761	-0.457885	9.54e-06	0.0379811
docosapentaenoate (n3 DPA; 22:5n3)	FHL2	0.462303	-0.635096	3.98e-08	0.0074751
docosapentaenoate (n3 DPA; 22:5n3)	IQCA1	0.55296	-0.384035	4.57e-06	0.0304093
docosapentaenoate (n3 DPA; 22:5n3)	STK25	-0.490171	0.391676	8.43e-06	0.0365472
docosapentaenoate (n3 DPA; 22:5n3)	USP18	-0.477105	0.394611	3.75e-06	0.0283085
docosapentaenoate (n3 DPA; 22:5n3)	SEC14L2	0.606036	-0.442708	2.18e-05	0.048687
docosapentaenoate (n3 DPA; 22:5n3)	RPS19BP1	-0.407724	0.480652	7.91e-06	0.0359475
docosapentaenoate (n3 DPA; 22:5n3)	TP63	0.454672	-0.489932	1.79e-06	0.0231485
docosapentaenoate (n3 DPA; 22:5n3)	NEK10	0.539662	-0.534856	1.78e-06	0.0231485
docosapentaenoate (n3 DPA; 22:5n3)	NPHP3	0.364824	-0.508627	1.68e-05	0.0445252
docosapentaenoate (n3 DPA; 22:5n3)	PROL1	0.427729	-0.507569	2.15e-05	0.0485147
docosapentaenoate (n3 DPA; 22:5n3)	LRP2BP	0.335106	-0.547839	8.9e-06	0.0372303
docosapentaenoate (n3 DPA; 22:5n3)	ZSWIM6	0.469704	-0.325493	2.3e-05	0.0495878
docosapentaenoate (n3 DPA; 22:5n3)	CMYA5	0.438483	-0.595063	1.68e-07	0.0118238
docosapentaenoate (n3 DPA; 22:5n3)	PDLIM4	0.512488	-0.606195	8.93e-09	0.00658781
docosapentaenoate (n3 DPA; 22:5n3)	ODZ2	0.331175	-0.554555	1.91e-05	0.0466776
docosapentaenoate (n3 DPA; 22:5n3)	SEMA5A	0.395005	-0.561298	1.83e-05	0.045953
docosapentaenoate (n3 DPA; 22:5n3)	HIST1H3A	-0.507401	0.66664	4.01e-08	0.0074751
docosapentaenoate (n3 DPA; 22:5n3)	HIST1H4A	-0.419403	0.546015	5.4e-07	0.0173791
docosapentaenoate (n3 DPA; 22:5n3)	HIST1H4C	-0.449584	0.49723	8.49e-06	0.0365996
docosapentaenoate (n3 DPA; 22:5n3)	C4A	0.50821	-0.432132	2.86e-06	0.0256634
docosapentaenoate (n3 DPA; 22:5n3)	RNF39	0.354995	-0.564312	8.31e-06	0.0364427
docosapentaenoate (n3 DPA; 22:5n3)	C6orf186	0.293478	-0.568834	8.69e-06	0.036921
docosapentaenoate (n3 DPA; 22:5n3)	NUB1	-0.501156	0.37597	2.1e-05	0.0482606
docosapentaenoate (n3 DPA; 22:5n3)	COX19	-0.549607	0.408837	8.53e-06	0.0366405
docosapentaenoate (n3 DPA; 22:5n3)	GLI3	0.51376	-0.512196	1.48e-06	0.0224883
docosapentaenoate (n3 DPA; 22:5n3)	RELN	0.209297	-0.588427	7.42e-06	0.0349422
docosapentaenoate (n3 DPA; 22:5n3)	C8orf79	0.443224	-0.586179	7.68e-07	0.0196841
docosapentaenoate (n3 DPA; 22:5n3)	NRG1	0.484736	-0.503576	1.44e-06	0.0223906
docosapentaenoate (n3 DPA; 22:5n3)	COL4A5	0.612512	-0.289877	9.68e-06	0.0381682
docosapentaenoate (n3 DPA; 22:5n3)	COL4A6	0.41154	-0.446859	2.17e-05	0.0486664
eicosapentaenoate (EPA; 20:5n3)	AK5	0.366674	-0.50201	8.5e-06	0.0365996
eicosapentaenoate (EPA; 20:5n3)	PHGDH	-0.476295	0.374987	1.45e-05	0.0424337
eicosapentaenoate (EPA; 20:5n3)	RSPO1	0.0396623	-0.543733	1.04e-05	0.0389814
eicosapentaenoate (EPA; 20:5n3)	GRIA4	0.458488	-0.521893	6.19e-07	0.0179275
eicosapentaenoate (EPA; 20:5n3)	MTHFD1	-0.329903	0.376467	9.79e-06	0.0381682
eicosapentaenoate (EPA; 20:5n3)	GNB5	0.371184	-0.456108	9.87e-06	0.038223
eicosapentaenoate (EPA; 20:5n3)	COX5A	-0.325278	0.454416	9.8e-06	0.0381682
eicosapentaenoate (EPA; 20:5n3)	GPT2	-0.335569	0.418773	1.3e-06	0.0221265
eicosapentaenoate (EPA; 20:5n3)	TRAPPC2L	-0.147202	0.482602	9.06e-06	0.0375281
eicosapentaenoate (EPA; 20:5n3)	MRPL38	-0.379625	0.530354	5.47e-06	0.0325685
eicosapentaenoate (EPA; 20:5n3)	CNN1	0.3395	-0.565151	1.23e-05	0.0403229
eicosapentaenoate (EPA; 20:5n3)	CEBPG	-0.427266	0.352618	6.33e-06	0.0337625
eicosapentaenoate (EPA; 20:5n3)	GPI	-0.340888	0.527763	3.64e-06	0.0279002
eicosapentaenoate (EPA; 20:5n3)	FHL2	0.354648	-0.560286	4.19e-06	0.0297404
eicosapentaenoate (EPA; 20:5n3)	ATG9A	-0.303076	0.440561	1.14e-05	0.0396986
eicosapentaenoate (EPA; 20:5n3)	RPS19BP1	-0.378932	0.53596	1.15e-06	0.0216204
eicosapentaenoate (EPA; 20:5n3)	BHLHE40	0.398936	-0.316076	9.53e-06	0.0379811
eicosapentaenoate (EPA; 20:5n3)	CMYA5	0.413275	-0.524855	4.89e-06	0.0312998
eicosapentaenoate (EPA; 20:5n3)	PDLIM4	0.374653	-0.526547	2.89e-06	0.0257343
eicosapentaenoate (EPA; 20:5n3)	HIST1H3A	-0.325509	0.627657	9.29e-06	0.0376775
eicosapentaenoate (EPA; 20:5n3)	HIST1H4A	-0.275671	0.520042	1.5e-05	0.0428406
eicosapentaenoate (EPA; 20:5n3)	C4A	0.446809	-0.468271	3.86e-06	0.0286762
eicosapentaenoate (EPA; 20:5n3)	C6orf114	-0.491096	0.234162	2.09e-05	0.0481751
eicosapentaenoate (EPA; 20:5n3)	RNF39	0.348404	-0.513115	1.75e-05	0.0453139
eicosapentaenoate (EPA; 20:5n3)	C6orf186	0.263645	-0.524273	1.46e-05	0.0425904
eicosapentaenoate (EPA; 20:5n3)	RELN	0.2537	-0.520095	9.34e-06	0.0376775
eicosenoate (20:1n9 or 11)	ACTA2	0.39593	-0.440825	1.75e-05	0.0452833
eicosenoate (20:1n9 or 11)	COL17A1	0.37315	-0.443786	1.26e-05	0.0405999
eicosenoate (20:1n9 or 11)	GRIA4	0.427613	-0.535801	9.3e-08	0.00979074
eicosenoate (20:1n9 or 11)	GLT8D2	0.484389	-0.446801	9.21e-06	0.0376775
eicosenoate (20:1n9 or 11)	SNORD114-2	0.148821	-0.610894	1.45e-05	0.0425139
eicosenoate (20:1n9 or 11)	GNB5	0.374075	-0.447964	5.14e-06	0.0321203
eicosenoate (20:1n9 or 11)	CRISPLD2	0.245606	-0.593866	4.11e-06	0.0295375
eicosenoate (20:1n9 or 11)	SNX11	-0.478261	0.362348	2.26e-05	0.0493037
eicosenoate (20:1n9 or 11)	C19orf52	-0.267345	0.459334	1.74e-05	0.0452833
eicosenoate (20:1n9 or 11)	CNN1	0.314524	-0.597462	9.91e-07	0.0209241
eicosenoate (20:1n9 or 11)	RFX2	0.0838344	-0.579376	2.07e-05	0.0479512
eicosenoate (20:1n9 or 11)	CCDC8	0.423797	-0.441354	1.25e-05	0.0405999
eicosenoate (20:1n9 or 11)	VSNL1	0.339269	-0.504495	5.36e-06	0.032479
eicosenoate (20:1n9 or 11)	SMYD1	0.419981	-0.394659	1.91e-05	0.0466776
eicosenoate (20:1n9 or 11)	FHL2	0.433742	-0.534373	5.25e-07	0.0173791
eicosenoate (20:1n9 or 11)	IQCA1	0.50266	-0.416922	1.87e-05	0.0464107
eicosenoate (20:1n9 or 11)	PMM1	-0.363784	0.337017	1.38e-05	0.0417814
eicosenoate (20:1n9 or 11)	TP63	0.447387	-0.41872	6.33e-06	0.0337625
eicosenoate (20:1n9 or 11)	CMYA5	0.41975	-0.464357	1.11e-05	0.0395551
eicosenoate (20:1n9 or 11)	PDLIM4	0.464847	-0.592808	2.31e-08	0.00721978
eicosenoate (20:1n9 or 11)	ODZ2	0.327359	-0.493284	1.08e-05	0.0391936
eicosenoate (20:1n9 or 11)	SEMA5A	0.349214	-0.500687	2.12e-05	0.0483344
eicosenoate (20:1n9 or 11)	HIST1H3A	-0.398127	0.518033	1.79e-05	0.0456703
eicosenoate (20:1n9 or 11)	C6orf186	0.300416	-0.498466	6.43e-06	0.0338545
eicosenoate (20:1n9 or 11)	NRG1	0.425185	-0.520254	5.61e-06	0.0327811
eicosenoate (20:1n9 or 11)	COL14A1	0.345167	-0.616922	4.27e-06	0.0298135
eicosenoate (20:1n9 or 11)	ROR2	0.47167	-0.413168	1.49e-05	0.0428234
erythronate*	GRIA4	0.13046	-0.473933	1.71e-05	0.0448198
ethanolamine	GREM2	0.352451	-0.399662	1.97e-05	0.0470729
ethanolamine	NET1	-0.51191	0.499874	6.8e-06	0.034304
ethanolamine	ACBD5	-0.38321	0.532582	2.24e-05	0.0492349
ethanolamine	PSMC3	-0.508326	0.371898	1.81e-06	0.0231485
ethanolamine	CACNA1C	0.454209	-0.435886	1.99e-05	0.0471812
ethanolamine	GLT8D2	0.508788	-0.278454	5.75e-06	0.0329594
ethanolamine	PCK2	-0.371647	0.366478	1.04e-05	0.0389814
ethanolamine	RAD51L1	0.559436	-0.176628	1.21e-05	0.0403198
ethanolamine	COX5A	-0.298566	0.49255	6.27e-06	0.0336592
ethanolamine	HDDC3	-0.370143	0.29535	4.68e-06	0.0307157
ethanolamine	DNAJA2	-0.405412	0.54932	6.1e-06	0.0334009
ethanolamine	MRPL38	-0.331869	0.492629	1.49e-05	0.0428234
ethanolamine	CEBPG	-0.557354	0.28993	4.29e-06	0.0298135
ethanolamine	MRPL19	-0.420444	0.428615	1.68e-05	0.0445252
ethanolamine	NPAS2	0.536309	-0.339349	6.21e-06	0.0335307
ethanolamine	RPS19BP1	-0.276711	0.54694	2.6e-06	0.0249414
ethanolamine	C3orf37	-0.590194	0.325097	8.15e-06	0.0361484
ethanolamine	MMRN1	0.305504	-0.439482	1.35e-05	0.0413858
ethanolamine	SLBP	-0.501272	0.330597	5.71e-06	0.0329255
ethanolamine	CCDC90A	-0.318108	0.569151	1.64e-05	0.0440643
ethanolamine	C6orf186	0.458719	-0.43311	5.37e-06	0.032479
ethanolamine	USP17L2	0.245722	-0.653314	1.08e-05	0.0391936
ethanolamine	C8orf79	0.429348	-0.431867	4.52e-06	0.0302593
ethanolamine	OSGIN2	-0.477567	0.422798	1.12e-05	0.0395896
ethanolamine	VCP	-0.454093	0.349899	1.08e-05	0.0391731
fructose-6-phosphate	ADAMTS8	0.234917	-0.583416	1.25e-05	0.0405404
fructose-6-phosphate	DTX1	-0.0841715	-0.63837	6.15e-06	0.0334859
fructose-6-phosphate	ALDH1A2	0.290663	-0.551863	2.68e-06	0.0251994
fructose-6-phosphate	STK25	-0.271342	0.469063	1.4e-05	0.0420338
fructose-6-phosphate	LIF	0.36905	-0.39738	1.64e-05	0.0440596
fructose-6-phosphate	RELN	0.280449	-0.569916	2.04e-06	0.0236781
fucose	LOC100131496	-0.304498	0.462097	2.14e-05	0.0484861
fumarate	ADRA2A	0.0583592	-0.624744	5.88e-06	0.033228
fumarate	RFX2	0.0738089	-0.610772	1.48e-05	0.0427209
fumarate	CACNA2D1	0.0809799	-0.593996	1.84e-05	0.0459993
gamma-glutamylglutamate	AGAP5	0.355391	-0.398041	2.14e-05	0.0484646
gamma-glutamylglutamate	MRPL38	-0.419258	0.344598	1.12e-05	0.0395896
gamma-glutamylglutamine	KCNMA1	0.487421	-0.352008	1.41e-05	0.0420904
gamma-glutamylglutamine	TMTC2	0.366954	-0.421938	9.86e-06	0.038223
gamma-glutamylglutamine	NCRNA00028	-0.283269	0.468054	1.9e-05	0.0466476
gamma-glutamylglutamine	WFDC2	0.425192	-0.378766	1.08e-05	0.0391731
gamma-glutamylglutamine	SLCO2A1	0.435429	-0.334798	2.22e-05	0.0490758
gamma-glutamylglutamine	LOC100128596	-0.581921	0.25137	2.26e-05	0.0493037
gamma-glutamylglutamine	GARNL3	0.451507	-0.369086	5.34e-06	0.032479
gamma-glutamylleucine	MGST3	-0.308058	0.473901	1.03e-05	0.0388712
gamma-glutamylleucine	CASC2	0.54724	-0.200592	1.79e-05	0.0456703
gamma-glutamylleucine	MRPL38	-0.463715	0.504839	3.75e-07	0.0156431
gamma-glutamylleucine	CEBPG	-0.509025	0.253477	6.05e-06	0.0334009
gamma-glutamylleucine	NPAS2	0.484873	-0.321011	2.12e-05	0.0483344
gamma-glutamylleucine	USP18	-0.410918	0.454757	6.07e-06	0.0334009
gamma-glutamylleucine	PMM1	-0.183911	0.470834	1.8e-05	0.0456888
gamma-glutamylleucine	C3orf37	-0.611559	0.431382	2.09e-05	0.0481751
gamma-glutamylleucine	CMYA5	0.35454	-0.471521	1.78e-05	0.0455021
gamma-glutamylleucine	HRSP12	-0.28651	0.459887	1.91e-05	0.0466776
gamma-glutamylleucine	PJA1	-0.345036	0.454122	1.55e-05	0.0433656
gamma-glutamylmethionine*	TCOF1	-0.365329	0.499877	1.34e-05	0.0413858
glucose	SELENBP1	-0.434448	0.30936	2.25e-05	0.0493037
glucose	CEP164	0.605533	-0.0629297	2.69e-07	0.0137468
glucose	CACNB1	0.510017	-0.0874141	2.19e-06	0.0240272
glucose-6-phosphate (G6P)	RSPO1	0.053419	-0.532979	2.33e-05	0.0498051
glucose-6-phosphate (G6P)	FLJ41170	0.286773	-0.550166	1.17e-05	0.0398001
glucose-6-phosphate (G6P)	ALDH1A2	0.316926	-0.565608	1.82e-06	0.0231485
glucose-6-phosphate (G6P)	RELN	0.188385	-0.586232	9.35e-06	0.0376775
glutamate	TGFB2	0.412003	-0.27779	6e-06	0.0334009
glutamate	MRPS15	-0.347826	0.44807	1.81e-05	0.0457817
glutamate	CSRP1	0.515148	-0.349392	6.91e-06	0.0344341
glutamate	GREM2	0.351411	-0.504759	8.56e-06	0.0367427
glutamate	NET1	-0.531799	0.476785	1.78e-07	0.0118238
glutamate	ACTA2	0.388529	-0.451401	2.34e-05	0.0499204
glutamate	ENO4	0.463575	-0.404707	1.3e-05	0.0409496
glutamate	CASC2	0.579672	-0.184664	5.2e-06	0.0323322
glutamate	GRIA4	0.421947	-0.498889	6.06e-06	0.0334009
glutamate	ARHGEF25	0.439524	-0.345743	1.16e-05	0.0397835
glutamate	COX6A1	-0.385754	0.557694	1.46e-05	0.0425269
glutamate	PRKAG1	-0.362858	0.469434	7.67e-06	0.0355646
glutamate	GLT8D2	0.559089	-0.256372	1.33e-06	0.0222659
glutamate	WSB2	-0.312673	0.524696	1.45e-05	0.0425256
glutamate	RAD51L1	0.58025	-0.192702	1.14e-05	0.0396986
glutamate	SLC22A17	0.529833	-0.365838	4.16e-06	0.0296408
glutamate	IGF1R	0.574931	-0.322263	1.23e-06	0.0217503
glutamate	COX5A	-0.366443	0.40238	2.94e-06	0.026076
glutamate	ANPEP	0.566027	-0.317663	1.02e-06	0.0211643
glutamate	HDDC3	-0.461494	0.435272	3.85e-07	0.0157058
glutamate	CHSY1	0.396739	-0.482866	3.52e-06	0.0275457
glutamate	NDUFB10	-0.324584	0.508461	2.23e-05	0.0491492
glutamate	AKTIP	-0.550301	0.319038	3.13e-06	0.0265324
glutamate	NLGN2	0.5	-0.444791	2.76e-07	0.0138842
glutamate	IGFBP4	0.474792	-0.509995	2.4e-06	0.0246265
glutamate	SLC25A10	-0.387604	0.540296	2.41e-06	0.0246265
glutamate	DLG4	0.518617	-0.364516	7.27e-06	0.0349134
glutamate	MRPL38	-0.423913	0.517874	2.23e-07	0.0126723
glutamate	LPPR2	0.549954	-0.0966684	2.29e-05	0.0495643
glutamate	CNN1	0.345629	-0.550291	8.11e-06	0.0361298
glutamate	GPI	-0.33765	0.483342	1.68e-05	0.0445252
glutamate	COX6B1	-0.331522	0.595188	1.03e-05	0.0388712
glutamate	ADAMTSL5	0.405527	-0.243681	2.29e-05	0.0495643
glutamate	ACTG2	0.369681	-0.39064	2.11e-05	0.0482606
glutamate	NPAS2	0.558164	-0.338075	2.27e-06	0.0241775
glutamate	FHL2	0.333719	-0.53247	9.74e-06	0.0381682
glutamate	FAM126B	-0.429695	0.328768	1.4e-05	0.0420338
glutamate	C2orf24	-0.370722	0.325754	1.6e-05	0.0437935
glutamate	IQCA1	0.538275	-0.32623	1.44e-06	0.0223906
glutamate	STK25	-0.403562	0.438022	1.76e-06	0.0231485
glutamate	USP18	-0.419288	0.387255	1.31e-05	0.0410535
glutamate	LIF	0.35592	-0.432575	1.23e-05	0.0403229
glutamate	RPS19BP1	-0.353955	0.456531	8.34e-06	0.0364433
glutamate	C3orf37	-0.552845	0.465309	4.34e-06	0.0298135
glutamate	PROL1	0.412928	-0.50899	1.55e-05	0.0433769
glutamate	ZSWIM6	0.469241	-0.386568	5.52e-06	0.0326359
glutamate	CMYA5	0.436286	-0.446854	1.41e-05	0.042087
glutamate	PDLIM4	0.419056	-0.570703	2.44e-07	0.0132017
glutamate	MIR143	0.325046	-0.636171	1.23e-05	0.0403229
glutamate	APBB3	0.572734	-0.398889	1.97e-05	0.0471584
glutamate	PDLIM7	0.54371	-0.203173	7.62e-06	0.0354666
glutamate	C4A	0.460569	-0.369751	1.23e-05	0.0403198
glutamate	C6orf186	0.396855	-0.498889	5.88e-06	0.033228
glutamate	PDGFA	0.483349	-0.37541	6.09e-06	0.0334009
glutamate	NUB1	-0.428307	0.40074	1.58e-05	0.0435376
glutamate	SLC26A5	0.381591	-0.583712	2.14e-05	0.0484646
glutamate	RELN	0.399514	-0.529984	3.21e-06	0.0267081
glutamate	LOC100128596	-0.403562	0.554098	2.12e-06	0.0239193
glutamate	CHCHD3	-0.361586	0.591116	1.37e-05	0.0416216
glutamate	C8orf79	0.440796	-0.500212	4.95e-06	0.0315529
glutamate	OSGIN2	-0.44438	0.469804	2.14e-05	0.0484814
glutamate	HRSP12	-0.328862	0.481967	1.76e-05	0.0454484
glutamate	TCEANC	-0.44438	0.452988	4.49e-06	0.030158
glutamate	USP11	0.437442	-0.354045	1.71e-05	0.0448198
glutamate	PJA1	-0.399977	0.498466	6.9e-06	0.0344341
glutamine	SNORD38A	0.300879	-0.32459	1.97e-06	0.0233998
glutamine	AMY2A	0.37951	-0.289318	2.81e-06	0.0255459
glutamine	AMY1A	0.367021	-0.36679	1.76e-07	0.0118238
glutamine	ZNF496	0.359852	-0.326335	1.81e-05	0.0457912
glutamine	SNX19	-0.453053	0.454627	1.32e-05	0.0411896
glutamine	LRP6	0.398821	-0.223427	1.96e-05	0.0470368
glutamine	SLC7A1	0.330944	-0.250185	2.34e-05	0.0499362
glutamine	DSC1	0.398936	-0.23284	1.3e-05	0.0409496
glutamine	PLCB4	0.430273	-0.310894	8.39e-06	0.0365399
glutamine	MATR3	0.346554	-0.300846	8.2e-06	0.0362589
glutamine	LARS	0.319958	-0.356954	2.23e-05	0.0491492
glutamine	TRMT11	0.312905	-0.282655	1.38e-05	0.0417141
glutamine	ASNS	0.244565	-0.45706	1.81e-05	0.0457912
glutamine	ZC3HAV1L	0.339616	-0.478636	1.48e-06	0.0224883
glutamine	TOP1MT	0.278908	-0.287361	1.44e-05	0.0424197
glycerate	IGLL1	0.383482	-0.429528	8.87e-06	0.0372242
glycerol	HDDC3	-0.314292	0.403702	1.58e-05	0.0435376
glycerol	TRAPPC2L	-0.225948	0.515547	2.17e-06	0.0239534
glycerol	RFX2	0.18617	-0.560603	1.5e-06	0.0225441
glycerol	PER2	0.212882	-0.597726	5.55e-06	0.0326401
glycerol	PDLIM4	0.270583	-0.547012	8.06e-06	0.0361065
glycerol	HIST1H3A	-0.418825	0.55119	4.44e-07	0.0168522
glycerol 2-phosphate	C6orf57	-0.0467797	0.567008	2.15e-05	0.0485683
glycine	ATP8B2	0.453875	-0.404283	3.58e-06	0.0277358
glycine	FLAD1	-0.420572	0.571126	6.2e-06	0.0335307
glycine	PAPPA2	0.31488	-0.410365	1.99e-05	0.0471955
glycine	TGFB2	0.454743	-0.231095	5.38e-06	0.032479
glycine	MRPS15	-0.463068	0.444421	4.26e-06	0.0298135
glycine	GLRX2	-0.537365	0.416182	2.26e-05	0.0493749
glycine	GREM2	0.499552	-0.519196	3.23e-06	0.026715
glycine	GRID1	0.53777	-0.419461	1.17e-06	0.0216454
glycine	HARBI1	-0.383568	0.45817	1.81e-05	0.0457831
glycine	CACNA1C	0.574774	-0.286198	2.18e-05	0.0486714
glycine	ARHGEF25	0.566274	-0.372131	5.99e-07	0.0175916
glycine	COX6A1	-0.483189	0.53247	1.48e-05	0.0427552
glycine	PRKAG1	-0.447804	0.47652	1.42e-05	0.0421705
glycine	GLT8D2	0.694111	-0.319989	1.64e-08	0.00690078
glycine	WSB2	-0.331011	0.486832	2.29e-05	0.0495142
glycine	RHOJ	0.55766	-0.509254	1.74e-05	0.0452587
glycine	RAD51L1	0.558932	-0.260497	1.2e-05	0.040114
glycine	SLC22A17	0.547079	-0.34257	1.52e-05	0.0430749
glycine	ALDH1A2	0.250239	-0.579164	9.91e-06	0.038321
glycine	COX5A	-0.34084	0.485457	2.42e-06	0.0246265
glycine	NDUFB10	-0.387557	0.458382	1.68e-05	0.0445252
glycine	CRISPLD2	0.37345	-0.500317	2.2e-06	0.0240272
glycine	MYH11	0.393513	-0.528133	2.08e-06	0.0238044
glycine	NLGN2	0.552109	-0.454627	4.12e-07	0.0160563
glycine	IGFBP4	0.542338	-0.528451	2.49e-06	0.0246416
glycine	MRPL12	-0.438553	0.44844	4.81e-06	0.0310895
glycine	SLC25A10	-0.467578	0.536118	4.21e-07	0.0161883
glycine	ORMDL3	-0.465844	0.291698	1.21e-05	0.0403198
glycine	MRPL38	-0.456593	0.402803	1.49e-07	0.0117287
glycine	CNN1	0.381487	-0.478107	3.17e-06	0.0266347
glycine	COX6B1	-0.442427	0.532734	2.19e-06	0.0240272
glycine	GEMIN7	-0.296898	0.666103	2.1e-05	0.0482587
glycine	ANTXR1	0.57911	-0.213802	2.06e-05	0.0478234
glycine	MRPL19	-0.396635	0.384188	1.39e-05	0.0419117
glycine	PPP1R7	-0.559278	0.263406	1.78e-05	0.0455021
glycine	SCN3A	0.466595	-0.517557	1.15e-07	0.0105352
glycine	METTL5	-0.510595	0.492967	1.26e-05	0.0405999
glycine	C2orf24	-0.335579	0.317398	2.23e-05	0.0491492
glycine	ADAM33	0.338932	-0.598255	2.11e-05	0.0482606
glycine	BACE2	0.640745	-0.135219	1.48e-06	0.0224883
glycine	UQCR10	-0.380908	0.401269	7.01e-06	0.0345477
glycine	C22orf13	-0.418201	0.398784	1.64e-05	0.0440596
glycine	RPS19BP1	-0.502154	0.384294	4.74e-07	0.0170189
glycine	TRPC1	0.491168	-0.474194	1.65e-07	0.0118238
glycine	LEPREL1	0.4951	-0.508408	7.72e-06	0.0356209
glycine	PROL1	0.47151	-0.4844	4.65e-06	0.0306124
glycine	MMRN1	0.494926	-0.445955	2.67e-06	0.025195
glycine	SYNPO2	0.457402	-0.49963	1.21e-05	0.0403198
glycine	SCD5	0.515394	-0.434426	9.28e-07	0.0206941
glycine	CFI	0.487237	-0.459439	9.81e-06	0.0381682
glycine	PDLIM4	0.419936	-0.554469	9.85e-06	0.038223
glycine	PCDHB18	0.472898	-0.325066	1.89e-05	0.0465101
glycine	MIR143	0.414674	-0.574511	7.8e-06	0.0357823
glycine	PPT2	0.330086	-0.465574	8.25e-06	0.0363606
glycine	CCDC90A	-0.538579	0.487837	1.93e-07	0.0120009
glycine	SUPT3H	0.640224	-0.242253	1.63e-06	0.0227173
glycine	C6orf186	0.481455	-0.47927	1.19e-06	0.0217503
glycine	FLNC	0.422422	-0.442464	6.87e-06	0.0343958
glycine	RELN	0.345639	-0.496404	8.7e-06	0.036921
glycine	GCC1	-0.460351	0.497515	1.46e-05	0.0425831
glycine	LOC100128596	-0.474632	0.513115	7.73e-08	0.00918612
glycine	USP17L2	0.325807	-0.568747	1.03e-05	0.0388712
glycine	OSGIN2	-0.539158	0.451401	2.12e-06	0.0239193
glycine	COL14A1	0.501113	-0.554363	2.37e-06	0.0245234
glycine	NDUFB9	-0.496198	0.484294	8.45e-06	0.0365472
glycine	CYC1	-0.44156	0.497197	1.41e-05	0.0421082
glycine	KGFLP2	0.349339	-0.514225	4.88e-06	0.0312998
glycine	USP11	0.523431	-0.425172	4.46e-08	0.00768631
glycylglycine	MVK	-0.0463473	0.517528	2.52e-06	0.0247479
glycylglycine	CLEC4F	-0.052081	-0.564807	9.59e-06	0.0380777
glycylleucine	TMEM182	-0.180178	0.484133	6.79e-06	0.034304
guanine	GREM2	0.347753	-0.581473	1.28e-06	0.0220065
guanine	HPSE2	0.201666	-0.63454	1.95e-05	0.0469709
guanine	GRIA4	0.333815	-0.600643	9.32e-07	0.0206941
guanine	CARS	-0.426985	0.446357	4.59e-06	0.0304773
guanine	PSMC3	-0.439246	0.474253	1.3e-05	0.0409496
guanine	ADAMTS8	0.213001	-0.608839	1.75e-06	0.0230433
guanine	STAB2	0.444393	-0.447045	3.94e-07	0.0157683
guanine	WIF1	0.375629	-0.545909	2.29e-06	0.0241775
guanine	GLT8D2	0.520733	-0.426394	1.56e-06	0.0225441
guanine	FLJ41170	0.202244	-0.54308	2.23e-05	0.0491492
guanine	GNB5	0.306344	-0.506855	1.94e-05	0.0468962
guanine	COX5A	-0.258169	0.489509	2.14e-05	0.0484861
guanine	HDDC3	-0.367474	0.439139	5.4e-06	0.0324874
guanine	CACNA1G	0.375282	-0.443396	1.64e-05	0.0440581
guanine	MRPL38	-0.331965	0.568305	7.12e-06	0.0346552
guanine	CEBPG	-0.551385	0.325969	4.52e-06	0.0302593
guanine	GPI	-0.326181	0.551329	1.25e-05	0.0405404
guanine	ADAMTSL5	0.482274	-0.258861	1.49e-05	0.0428234
guanine	TMEM182	-0.269851	0.54456	1.59e-05	0.0435976
guanine	CSRNP3	0.39535	-0.571689	1.4e-05	0.0419994
guanine	SSB	-0.456365	0.401037	1.07e-05	0.0391159
guanine	PSMD1	-0.390377	0.425336	1.22e-05	0.0403198
guanine	IQCA1	0.432942	-0.443528	1.16e-05	0.039725
guanine	STK25	-0.385518	0.501064	1.88e-05	0.0464377
guanine	DEFB124	0.496906	-0.420894	7.38e-06	0.0349134
guanine	USP18	-0.396102	0.472693	1.15e-05	0.0396986
guanine	MMRN1	0.369152	-0.491598	5.83e-06	0.0332048
guanine	PDLIM4	0.257533	-0.592551	2.04e-05	0.0477721
guanine	KCNIP1	0.255393	-0.498685	9.39e-06	0.0377454
guanine	SEMA5A	0.300272	-0.622933	2e-05	0.0473279
guanine	C6orf186	0.323868	-0.594376	5.19e-06	0.0323322
guanine	NUB1	-0.391013	0.47962	8.6e-06	0.0367824
guanine	SLC26A5	0.388237	-0.581922	6.7e-06	0.0342967
guanine	RELN	0.308426	-0.593874	3.71e-07	0.0156431
guanine	USP17L2	0.223411	-0.681077	3.96e-06	0.0287808
guanine	COL14A1	0.377884	-0.682849	8.79e-06	0.0371048
guanine	MMP16	0.268232	-0.545168	1.61e-05	0.0437935
guanine	TCEANC	-0.388873	0.39128	2.12e-05	0.0483344
guanine	TSR2	-0.452201	0.35405	1.25e-05	0.0405761
guanosine	MRPS15	-0.362406	0.498466	1.39e-05	0.0419117
guanosine	NET1	-0.620739	0.442887	1.57e-07	0.011772
guanosine	DYNLL1	-0.250181	0.589741	1.76e-05	0.0453863
guanosine	WSB2	-0.325518	0.549392	1.01e-05	0.0386773
guanosine	SLC22A17	0.379174	-0.451137	2.2e-05	0.0489
guanosine	COX5A	-0.361423	0.502909	1.07e-05	0.0390928
guanosine	HDDC3	-0.413518	0.450661	2.12e-05	0.0483034
guanosine	GPT2	-0.314937	0.500635	1.24e-05	0.0404112
guanosine	IGFBP4	0.583967	-0.542623	7.44e-06	0.0349913
guanosine	DHFR	-0.233529	0.497091	2.26e-05	0.0493037
guanosine	COX6B1	-0.242491	0.653622	1.41e-05	0.0420619
guanosine	TMEM182	-0.358186	0.577631	9.9e-07	0.0209241
guanosine	HOXD9	0.481166	-0.526494	4.97e-06	0.0316049
guanosine	SCN3A	0.250528	-0.60037	1.94e-05	0.0469187
guanosine	FAM113A	0.39068	-0.302168	1.58e-05	0.0435766
guanosine	SLC5A3	-0.420919	0.468588	5.25e-06	0.032372
guanosine	C3orf37	-0.390333	0.534744	1.89e-05	0.0465247
guanosine	MCCC1	-0.483421	0.400582	2.03e-05	0.0475883
guanosine	PDLIM4	0.357203	-0.5734	1.09e-05	0.039222
guanosine	MIR143	0.292562	-0.658752	6.11e-06	0.0334383
guanosine	HINT3	-0.475557	0.433739	4.22e-06	0.029765
guanosine	RNF39	0.243185	-0.63046	2.22e-05	0.0490758
guanosine	COX7A2	-0.283715	0.677472	1.78e-05	0.0455021
histamine	LOC100287934	0.552472	-0.248823	8.42e-06	0.0365472
histamine	C1orf77	0.424631	-0.272732	7.56e-06	0.0353308
histamine	TBX19	0.424863	-0.280402	1.08e-05	0.0391782
histamine	TRIT1	0.434576	-0.165353	2.19e-05	0.048687
histamine	CDC42SE1	0.483492	-0.298175	1.04e-05	0.0389814
histamine	ZNF33A	0.378028	-0.309601	1.49e-05	0.0428234
histamine	NT5C2	0.414108	-0.208305	1.6e-05	0.0437935
histamine	NAT10	0.386412	-0.199048	1.54e-05	0.0433469
histamine	SAAL1	0.481469	-0.0477122	1.83e-05	0.0459344
histamine	FAM60A	0.435386	-0.295689	2.29e-06	0.0241775
histamine	SLC7A1	0.431801	-0.366781	2.3e-06	0.0241775
histamine	ZNF219	-0.332582	0.382015	2.08e-05	0.048013
histamine	C14orf145	0.393177	-0.444962	8.45e-06	0.0365472
histamine	TLN2	-0.449147	0.366094	1.79e-06	0.0231485
histamine	ZNF286A	0.434461	-0.304734	1.19e-05	0.0400635
histamine	ZNF286B	0.440127	-0.220894	1.13e-05	0.0396986
histamine	SMURF2	0.348309	-0.398254	1.93e-05	0.0467248
histamine	HAUS5	0.410639	-0.288865	1.19e-05	0.0400635
histamine	ZFP82	0.419138	-0.11251	1.7e-05	0.044719
histamine	FBL	0.511824	-0.162179	1.55e-06	0.0225441
histamine	MSH2	0.38248	-0.3242	8.87e-06	0.0372242
histamine	POLR1B	0.390055	-0.187993	1.09e-05	0.0393267
histamine	RQCD1	0.478462	-0.20968	2.18e-05	0.048687
histamine	TTLL4	0.404753	-0.324676	1.45e-06	0.0223906
histamine	COX4I2	-0.470309	0.265274	5.76e-06	0.0329594
histamine	CXADR	0.388783	-0.315155	2.94e-06	0.026076
histamine	ACOX2	-0.355883	0.368421	4.71e-06	0.0307551
histamine	IQCB1	0.358832	-0.235969	1.85e-05	0.046212
histamine	CPN2	-0.462388	0.171383	1.77e-05	0.0454772
histamine	MATR3	0.40584	-0.125205	6.11e-06	0.0334383
histamine	PRPF4B	0.453195	-0.0972759	1.77e-05	0.0454484
histamine	PM20D2	0.409656	-0.303253	1.8e-05	0.0457166
histamine	TRMT11	0.388147	-0.167204	4.27e-06	0.0298135
histamine	MDN1	0.470367	-0.196086	8.34e-07	0.0199637
histamine	GPR63	0.384735	-0.281301	9.78e-06	0.0381682
histamine	HACE1	0.550853	-0.0830997	2.38e-06	0.0246144
histamine	SLC2A12	0.59734	-0.0820947	1.64e-05	0.0440581
histamine	TRRAP	0.478057	-0.210103	8.26e-06	0.0363804
histamine	NUP205	0.262215	-0.294631	2.2e-05	0.0489
histamine	TEX10	0.389939	-0.229146	2.32e-06	0.0241775
histidine	LIFR	0.431545	-0.114966	1.75e-05	0.0453087
hypoxanthine	RSPO1	0.113902	-0.534373	8.93e-06	0.0372303
hypoxanthine	GREM2	0.201613	-0.574352	1.68e-05	0.0445252
hypoxanthine	HPSE2	0.23376	-0.608937	1.45e-05	0.0425256
hypoxanthine	FLJ41170	0.21653	-0.576943	1.37e-06	0.0223811
hypoxanthine	ALDH1A2	0.211327	-0.614754	1.81e-05	0.0457912
hypoxanthine	COX5A	-0.13385	0.535484	2.25e-05	0.0492665
hypoxanthine	HDDC3	-0.321818	0.436489	4.63e-06	0.0305897
hypoxanthine	MRPL38	-0.233876	0.496616	1.96e-05	0.0470008
hypoxanthine	STK25	-0.360209	0.486198	4.3e-06	0.0298135
hypoxanthine	PDLIM4	0.232951	-0.607668	6.8e-06	0.034304
hypoxanthine	NKAIN2	0.130034	-0.588154	8.88e-06	0.0372303
hypoxanthine	RELN	0.305686	-0.577842	1.7e-06	0.0228863
hypoxanthine	TRPM3	0.0123153	-0.641777	5.77e-06	0.0329935
inosine	NET1	-0.420791	0.401851	1.56e-05	0.0434276
inositol 1-phosphate (I1P)	RSPO1	0.0293061	-0.509131	2.07e-05	0.0479512
inositol 1-phosphate (I1P)	GRIA4	0.23842	-0.526799	1.1e-06	0.0214461
inositol 1-phosphate (I1P)	ALDH1A2	0.280725	-0.551316	7.88e-06	0.0358889
inositol 1-phosphate (I1P)	ACLY	-0.106934	0.545842	1.03e-05	0.0388712
inositol 1-phosphate (I1P)	GNG7	0.312257	-0.509872	2.23e-06	0.0241134
inositol 1-phosphate (I1P)	PDLIM4	0.180771	-0.58763	1.99e-05	0.0471812
inositol 1-phosphate (I1P)	MIR143	0.182877	-0.53915	1.55e-05	0.0433656
inositol 1-phosphate (I1P)	DPP6	0.315026	-0.487259	1.32e-05	0.0411896
inositol 1-phosphate (I1P)	SLC26A5	0.145146	-0.558722	9.24e-06	0.0376775
inositol 1-phosphate (I1P)	TRPM3	0.226867	-0.570968	2.31e-05	0.0496754
Isobar: ribulose 5-phosphate, xylulose 5-phosphate	CHSY1	0.249851	-0.509054	1.37e-05	0.0417027
Isobar: ribulose 5-phosphate, xylulose 5-phosphate	CXCL3	0.288522	-0.481213	1.77e-05	0.0454484
Isobar: ribulose 5-phosphate, xylulose 5-phosphate	HSD17B13	-0.0651362	-0.603033	1.09e-05	0.039222
isoleucine	WLS	0.426341	-0.148017	1.73e-05	0.0451153
isoleucine	GRID1	0.637604	-0.00528821	9.22e-06	0.0376775
isoleucine	GLT8D2	0.653099	0.0756214	9.08e-07	0.0206824
isoleucine	ZNF287	0.507979	-0.109625	1.7e-05	0.0448198
isoleucine	SCN3A	0.525786	-0.19926	1.48e-05	0.0427761
isoleucine	BACE2	0.557123	-0.0519302	1.81e-05	0.0457831
isoleucine	TRPC1	0.508326	-0.0122686	5.51e-07	0.0173791
isoleucine	CCDC90A	-0.564292	0.26954	1.25e-05	0.0405761
isoleucine	NDUFB9	-0.568686	0.213221	3.71e-06	0.0281492
isovalerylcarnitine	SNAPIN	-0.188778	0.343571	2e-05	0.0473518
kynurenine	GRIA4	0.0679761	-0.514278	2.31e-05	0.0496399
lactate	TGFB2	0.439755	-0.292653	3.43e-06	0.0273701
lactate	CASC2	0.4534	-0.252515	2.26e-05	0.0493749
lactate	C14orf179	0.55296	-0.149235	1.68e-05	0.0445252
lactate	SAMD15	0.544288	-0.204313	9.12e-06	0.0376775
lactate	COX5A	-0.303423	0.488743	1.07e-05	0.0391387
lactate	TRAPPC2L	-0.278215	0.525099	2.03e-05	0.0477126
lactate	STK25	-0.34667	0.420894	1.06e-05	0.0390132
lactate	RPS19BP1	-0.252428	0.59628	8.72e-06	0.036921
laurate (12:0)	C10orf93	0.481961	-0.327657	1.55e-05	0.0433656
laurate (12:0)	PSMG2	-0.300994	0.375833	2.29e-05	0.0495142
laurate (12:0)	HIST1H3A	-0.555851	0.0640402	1.44e-05	0.0424337
leucine	OR4F16	0.331175	-0.588472	8.21e-06	0.0362589
leucine	ATP8B2	0.456637	-0.4422	6.81e-06	0.034304
leucine	FLAD1	-0.459297	0.490481	1.3e-05	0.0409496
leucine	TGFB2	0.444496	-0.242729	2.01e-06	0.023528
leucine	CAMK2N1	0.535384	-0.323004	1.92e-05	0.0466776
leucine	SLC16A4	0.627428	-0.145056	1.87e-05	0.0464032
leucine	MRPL24	-0.504857	0.495664	9.74e-06	0.0381682
leucine	GLRX2	-0.537581	0.473823	4.47e-06	0.0301247
leucine	CSRP1	0.5355	-0.133792	1.29e-05	0.0407616
leucine	GREM2	0.514454	-0.492755	1.35e-05	0.0413858
leucine	ACTA2	0.484389	-0.313855	2.1e-05	0.0482479
leucine	GRID1	0.536309	-0.361237	1.3e-05	0.0409496
leucine	HARBI1	-0.400324	0.494976	1.08e-05	0.0391731
leucine	CACNA1C	0.617599	-0.358805	2.09e-06	0.0238155
leucine	ARHGEF25	0.604648	-0.209783	5.26e-06	0.032372
leucine	STAB2	0.538622	-0.362507	1.17e-05	0.0398161
leucine	ZCRB1	-0.607539	0.320836	5.05e-06	0.0318647
leucine	GLT8D2	0.723404	-0.272554	7e-10	0.00241222
leucine	KCNRG	0.534921	-0.201216	6.21e-06	0.0335307
leucine	RAD51L1	0.642345	-0.133316	1.54e-05	0.0433363
leucine	SLC22A17	0.593085	-0.335167	1.94e-06	0.0233425
leucine	SNRPN	0.610315	-0.238022	4.14e-06	0.0295537
leucine	MYH11	0.457331	-0.532047	2.56e-06	0.0249035
leucine	NLGN2	0.514339	-0.415071	7.05e-06	0.0346552
leucine	IGFBP4	0.525786	-0.415336	1.01e-05	0.0384352
leucine	MRPL12	-0.495606	0.405658	3.53e-06	0.0275457
leucine	SLC25A10	-0.543016	0.413961	2.22e-06	0.0240559
leucine	NXN	0.569958	-0.0405077	2.66e-06	0.0251761
leucine	MRPL38	-0.496878	0.415759	5.32e-08	0.00802557
leucine	CNN1	0.420213	-0.445426	9.14e-06	0.0376775
leucine	ZNF426	0.531915	-0.174169	2.17e-05	0.0486664
leucine	THAP8	-0.40518	0.29413	1.73e-05	0.0451216
leucine	EHD3	0.612396	-0.302961	1.44e-05	0.042377
leucine	NPAS2	0.5392	-0.360338	9.54e-06	0.0379811
leucine	PPP1R7	-0.561055	0.176467	8.95e-06	0.0372303
leucine	SCN3A	0.523011	-0.511951	3.67e-07	0.0156431
leucine	TCEA2	0.498844	-0.260814	1.41e-05	0.042087
leucine	BACE2	0.628816	0.0101005	4.85e-07	0.0170189
leucine	RPS19BP1	-0.491212	0.44643	1.08e-07	0.0101993
leucine	C3orf37	-0.572155	0.315336	5.48e-06	0.0325685
leucine	TRPC1	0.51827	-0.394342	9.66e-08	0.00979074
leucine	CLDN11	0.568455	-0.486568	1.98e-05	0.0471812
leucine	USP17	0.380319	-0.671497	1.68e-05	0.0445252
leucine	USP17L6P	0.381938	-0.642464	1.83e-05	0.0459622
leucine	ATP10D	0.553423	-0.137546	6.08e-06	0.0334009
leucine	PROL1	0.503122	-0.438287	9.25e-06	0.0376775
leucine	MMRN1	0.537928	-0.442729	7.97e-07	0.0196979
leucine	CPE	0.502775	-0.260656	5.09e-06	0.0319854
leucine	SCD5	0.523358	-0.272025	6.82e-06	0.0343112
leucine	CFI	0.477914	-0.41872	3.81e-06	0.0285401
leucine	PCDHB14	0.600833	-0.0521946	5.69e-07	0.0173847
leucine	PCDHB18	0.475486	-0.325912	1.37e-05	0.0415769
leucine	PDLIM7	0.622687	-0.144368	8.95e-06	0.0372303
leucine	CCDC90A	-0.558395	0.552988	4.84e-08	0.00768631
leucine	SUPT3H	0.668594	0.0182972	6.02e-06	0.0334009
leucine	C6orf186	0.499422	-0.468218	1.26e-05	0.0406036
leucine	FLNC	0.435476	-0.522686	4.51e-06	0.0302544
leucine	LOC100128596	-0.484852	0.469487	5.79e-07	0.017411
leucine	USP17L2	0.359158	-0.667107	3.23e-06	0.026715
leucine	OSGIN2	-0.538853	0.425595	1.6e-06	0.0227173
leucine	COL14A1	0.536656	-0.586462	2.71e-06	0.0252591
leucine	NDUFB9	-0.518848	0.423057	1.37e-05	0.0416088
leucine	MAF1	-0.454903	0.274881	1.35e-05	0.0413858
leucine	GTF2E2	-0.536772	0.246378	1.79e-05	0.0456703
leucine	USP11	0.562095	-0.323744	1.64e-07	0.0118238
linoleate (18:2n6)	MRPS15	-0.511679	0.323427	1.98e-05	0.0471654
linoleate (18:2n6)	ENO4	0.542206	-0.418191	1.89e-06	0.0232187
linoleate (18:2n6)	GRIA4	0.54926	-0.452512	1.99e-07	0.0122096
linoleate (18:2n6)	CACNA1C	0.518964	-0.354627	1.89e-05	0.0465101
linoleate (18:2n6)	SNORD114-2	0.263529	-0.50275	1.01e-05	0.0386773
linoleate (18:2n6)	COX5A	-0.564177	0.316499	1.27e-05	0.0406124
linoleate (18:2n6)	HDDC3	-0.556545	0.260338	1.34e-05	0.0413542
linoleate (18:2n6)	IL4R	0.513645	-0.288472	1.48e-05	0.0427927
linoleate (18:2n6)	SLC25A10	-0.52197	0.455579	1.17e-05	0.0398165
linoleate (18:2n6)	C19orf52	-0.265957	0.487626	4.79e-06	0.0310097
linoleate (18:2n6)	CNN1	0.4645	-0.508091	1.46e-06	0.0224552
linoleate (18:2n6)	DDX49	-0.297179	0.483395	3.32e-06	0.026993
linoleate (18:2n6)	RFX2	0.257516	-0.52459	6.08e-06	0.0334009
linoleate (18:2n6)	POLR2I	-0.436286	0.444209	1.28e-05	0.0406274
linoleate (18:2n6)	FHL2	0.503353	-0.473242	8.48e-07	0.0201537
linoleate (18:2n6)	SCN7A	0.286078	-0.483184	1.98e-05	0.0471812
linoleate (18:2n6)	IQCA1	0.544172	-0.379164	2.29e-05	0.0495643
linoleate (18:2n6)	PER2	0.293247	-0.565944	1.09e-05	0.0393267
linoleate (18:2n6)	NEK10	0.52197	-0.387255	1.38e-05	0.0417814
linoleate (18:2n6)	LRP2BP	0.349214	-0.471973	2e-05	0.0473279
linoleate (18:2n6)	CMYA5	0.50636	-0.40238	5.53e-06	0.0326359
linoleate (18:2n6)	YTHDC2	0.380435	-0.362824	7e-06	0.0345207
linoleate (18:2n6)	PDLIM4	0.531915	-0.540984	2.11e-07	0.0123091
linoleate (18:2n6)	SEMA5A	0.464732	-0.406346	2.1e-05	0.0481751
linoleate (18:2n6)	AFF4	0.384944	-0.516922	1.08e-05	0.0391731
linoleate (18:2n6)	HIST1H3A	-0.47537	0.487414	2.31e-06	0.0241775
linoleate (18:2n6)	HIST1H4A	-0.340541	0.44606	2.14e-05	0.0484861
linoleate (18:2n6)	LOC100128596	-0.47907	0.502327	7.45e-06	0.0349966
linoleate (18:2n6)	C8orf79	0.5355	-0.417927	2.74e-06	0.0253001
linoleate (18:2n6)	TCEB1	-0.468085	0.454892	5.12e-06	0.0320631
linoleate (18:2n6)	USP11	0.477451	-0.37816	1.65e-05	0.044146
linolenate [alpha or gamma; (18:3n3 or 6)]	MGST3	-0.373497	0.44331	1.92e-05	0.046688
linolenate [alpha or gamma; (18:3n3 or 6)]	ENO4	0.480342	-0.433845	5.45e-06	0.0325685
linolenate [alpha or gamma; (18:3n3 or 6)]	MICALCL	0.550994	-0.424114	7.38e-06	0.0349134
linolenate [alpha or gamma; (18:3n3 or 6)]	GRIA4	0.545328	-0.458276	2.44e-07	0.0132017
linolenate [alpha or gamma; (18:3n3 or 6)]	CACNA1C	0.518501	-0.371391	1.57e-05	0.0435106
linolenate [alpha or gamma; (18:3n3 or 6)]	MTHFD1	-0.442646	0.446378	4.5e-06	0.0301992
linolenate [alpha or gamma; (18:3n3 or 6)]	SNORD114-2	0.286309	-0.473242	1.57e-05	0.0434775
linolenate [alpha or gamma; (18:3n3 or 6)]	SNRPN	0.406568	-0.385616	2.27e-05	0.0493922
linolenate [alpha or gamma; (18:3n3 or 6)]	COX5A	-0.572387	0.345056	1.55e-05	0.0433469
linolenate [alpha or gamma; (18:3n3 or 6)]	GPT2	-0.395583	0.321946	2.31e-05	0.0496593
linolenate [alpha or gamma; (18:3n3 or 6)]	CDT1	-0.168657	0.546007	1.5e-05	0.0428406
linolenate [alpha or gamma; (18:3n3 or 6)]	MYH11	0.389223	-0.510682	2.25e-05	0.0492665
linolenate [alpha or gamma; (18:3n3 or 6)]	C19orf52	-0.23173	0.515389	2.22e-05	0.0490136
linolenate [alpha or gamma; (18:3n3 or 6)]	CNN1	0.428538	-0.518932	4.13e-06	0.0295375
linolenate [alpha or gamma; (18:3n3 or 6)]	DDX49	-0.263182	0.476203	9.59e-06	0.0380777
linolenate [alpha or gamma; (18:3n3 or 6)]	POLR2I	-0.405759	0.485563	5.7e-06	0.0329255
linolenate [alpha or gamma; (18:3n3 or 6)]	ANKRD39	-0.411887	0.504019	8.92e-06	0.0372303
linolenate [alpha or gamma; (18:3n3 or 6)]	FHL2	0.464038	-0.487784	3.43e-06	0.0273701
linolenate [alpha or gamma; (18:3n3 or 6)]	SCN7A	0.237858	-0.52348	6.98e-06	0.0345207
linolenate [alpha or gamma; (18:3n3 or 6)]	PER2	0.22537	-0.55193	1.5e-05	0.0428406
linolenate [alpha or gamma; (18:3n3 or 6)]	PMM1	-0.311864	0.346801	1.97e-05	0.0471175
linolenate [alpha or gamma; (18:3n3 or 6)]	NPHP3	0.362512	-0.540931	1.43e-05	0.0423129
linolenate [alpha or gamma; (18:3n3 or 6)]	LRP2BP	0.349561	-0.500053	6.54e-06	0.0342017
linolenate [alpha or gamma; (18:3n3 or 6)]	CMYA5	0.487396	-0.396087	1e-05	0.0384147
linolenate [alpha or gamma; (18:3n3 or 6)]	YTHDC2	0.418478	-0.369699	1.83e-05	0.0459622
linolenate [alpha or gamma; (18:3n3 or 6)]	PDLIM4	0.455944	-0.5477	1.54e-06	0.0225441
linolenate [alpha or gamma; (18:3n3 or 6)]	AFF4	0.350717	-0.545479	2.33e-05	0.0498242
linolenate [alpha or gamma; (18:3n3 or 6)]	HIST1H3A	-0.429695	0.528292	4.86e-06	0.0312393
linolenate [alpha or gamma; (18:3n3 or 6)]	RNF39	0.418594	-0.454892	2.27e-05	0.0493922
linolenate [alpha or gamma; (18:3n3 or 6)]	SNX8	-0.369334	0.44294	1.2e-05	0.0402248
linolenate [alpha or gamma; (18:3n3 or 6)]	LOC100128596	-0.440333	0.498519	2.32e-05	0.0498005
linolenate [alpha or gamma; (18:3n3 or 6)]	C8orf79	0.501156	-0.457959	1.79e-06	0.0231485
linolenate [alpha or gamma; (18:3n3 or 6)]	TCEB1	-0.416975	0.501534	2.16e-06	0.0239534
lysine	OR4F16	0.33661	-0.471867	6.63e-06	0.0342967
lysine	MRPL24	-0.513529	0.394923	2.13e-05	0.0484646
lysine	GLT8D2	0.657031	-0.11597	1.07e-06	0.0214347
lysine	SLC22A17	0.636216	-0.239397	1.07e-05	0.0391316
lysine	SNRPN	0.613552	-0.196298	1.71e-05	0.0448198
lysine	SNORD109A	0.648705	-0.143786	8.33e-06	0.0364427
lysine	HDDC3	-0.383441	0.373718	6.23e-06	0.0335955
lysine	SLC25A10	-0.461147	0.374458	1.21e-05	0.0403198
lysine	MRPL38	-0.44808	0.29302	7.84e-06	0.0358577
lysine	SPR	-0.385754	0.560127	2.07e-05	0.0480019
lysine	NPAS2	0.620837	-0.251031	6.1e-06	0.0334009
lysine	SCN3A	0.33765	-0.449603	7.55e-07	0.0196229
lysine	IQCA1	0.554463	-0.246906	2.23e-05	0.0491492
lysine	C22orf13	-0.398474	0.459175	1.19e-05	0.0400702
lysine	PROL1	0.481383	-0.446748	6.53e-06	0.0341935
lysine	MMRN1	0.320537	-0.452089	8.8e-06	0.0371048
lysine	KCNMB1	0.566721	-0.31724	1.73e-05	0.0451853
lysine	CCDC90A	-0.468316	0.386304	2.26e-05	0.0493037
lysine	VIPR2	0.438483	-0.408144	1.94e-05	0.0468434
lysine	USP17L2	0.325509	-0.537229	2.07e-05	0.0480019
lysine	OR7E125P	0.51376	-0.349286	1.91e-05	0.0466776
lysine	C8orf79	0.497456	-0.388895	3.15e-06	0.0265922
lysine	OSGIN2	-0.488552	0.413273	6.78e-06	0.034304
lysine	OR4F21	0.324237	-0.482232	2.12e-05	0.0482946
lysine	KGFLP2	0.354417	-0.498519	6.7e-06	0.0342967
lysine	FAM189A2	0.497109	-0.429032	1.66e-05	0.0442754
lysine	USP11	0.511795	-0.332681	1.56e-06	0.0225441
lysine	PJA1	-0.367831	0.352512	2.07e-05	0.0480019
malonate (propanedioate)	NKAIN2	0.367604	-0.464391	6.91e-06	0.0344341
malonate (propanedioate)	CACNA2D1	0.127161	-0.570445	6.4e-06	0.0338545
mannose	ZCRB1	-0.566258	0.306293	1.91e-05	0.0466776
mannose	SCN3A	0.26642	-0.485986	5.32e-06	0.032479
mannose	MMRN1	0.345745	-0.491803	7.91e-07	0.0196965
mannose	PJA1	-0.299838	0.452618	1.03e-05	0.0388712
mannose-6-phosphate	ALDH1A2	0.312086	-0.48907	1.03e-05	0.0388712
margarate (17:0)	GRIA4	0.38351	-0.457092	1.85e-07	0.0118238
margarate (17:0)	CNN1	0.268278	-0.564101	5.21e-06	0.0323322
margarate (17:0)	SMYD1	0.341881	-0.380095	1.14e-05	0.0396986
margarate (17:0)	FHL2	0.30904	-0.559632	7.16e-06	0.0347951
margarate (17:0)	TP63	0.392414	-0.376393	2.05e-05	0.0478138
margarate (17:0)	CMYA5	0.3435	-0.480255	1.12e-05	0.0395896
margarate (17:0)	PDLIM4	0.390159	-0.592684	1.61e-06	0.0227173
margarate (17:0)	HIST1H3A	-0.459426	0.521371	6.99e-06	0.0345207
margarate (17:0)	RNF39	0.37715	-0.441677	1.43e-05	0.0423659
margarate (17:0)	C6orf186	0.269145	-0.524914	1.94e-06	0.0233425
margarate (17:0)	LOC100128596	-0.34483	0.579119	2.27e-05	0.0493749
margarate (17:0)	NRG1	0.400914	-0.447732	1.05e-05	0.0389814
methionine	ATP8B2	0.483652	-0.277737	1.69e-05	0.0446441
methionine	FLAD1	-0.358359	0.330672	1.87e-05	0.0464257
methionine	GRID1	0.608019	-0.0952406	7.18e-06	0.0348045
methionine	GLT8D2	0.667688	0.00534109	1.56e-07	0.011772
methionine	SNRPN	0.497528	-0.248017	1.92e-05	0.0466776
methionine	ZNF287	0.545055	-0.20587	3.92e-06	0.0287808
methionine	MRPL38	-0.352519	0.229402	1.04e-05	0.0389814
methionine	SCN3A	0.490879	-0.292385	1.12e-05	0.0395896
methionine	BACE2	0.601948	-0.0977261	1.03e-06	0.0212612
methionine	TRPC1	0.49429	-0.107985	5.55e-07	0.0173847
methionine	CPE	0.427221	-0.10074	1.34e-05	0.0413184
methionine	PCDHB14	0.542916	-0.0378636	1.13e-05	0.0396986
methionine	CCDC90A	-0.533838	0.348228	1.42e-06	0.0223811
methionine	LOC100128596	-0.430343	0.31872	2.11e-05	0.0482606
methionine	NDUFB9	-0.520887	0.233051	6.97e-06	0.0345207
methionine	USP11	0.486658	-0.149498	9.23e-06	0.0376775
myo-inositol	PIGL	0.408141	-0.461396	1.98e-05	0.0471677
myo-inositol	HIST1H3A	-0.430979	0.406293	1e-05	0.0384186
myristate (14:0)	HIST3H2BB	-0.343779	0.472184	9.19e-06	0.0376775
myristate (14:0)	HIST3H2A	-0.260523	0.53982	1.85e-05	0.0461463
myristate (14:0)	ENO4	0.475717	-0.451084	5.6e-06	0.0327579
myristate (14:0)	COX5A	-0.460222	0.36679	9.25e-06	0.0376775
myristate (14:0)	CCDC124	-0.352336	0.423215	8.33e-06	0.0364427
myristate (14:0)	DDX49	-0.227914	0.498889	3.82e-06	0.0285454
myristate (14:0)	POLR2I	-0.500116	0.430989	4.03e-06	0.0290616
myristate (14:0)	ATG9A	-0.173451	0.495135	1.98e-05	0.0471812
myristate (14:0)	CMYA5	0.389223	-0.455791	1.38e-05	0.0417575
myristate (14:0)	HIST1H3A	-0.568224	0.451983	1.26e-07	0.0109665
myristate (14:0)	PNPLA7	0.194843	-0.566314	9.2e-06	0.0376775
myristoleate (14:1n5)	HIST3H2A	-0.414315	0.569646	9.45e-08	0.00979074
myristoleate (14:1n5)	ENO4	0.478955	-0.412322	8.18e-06	0.0362538
myristoleate (14:1n5)	GRIA4	0.346092	-0.365204	2.12e-05	0.0483034
myristoleate (14:1n5)	GNB5	0.239593	-0.462348	1.23e-06	0.0217503
myristoleate (14:1n5)	COX5A	-0.500463	0.368377	6.18e-06	0.0335134
myristoleate (14:1n5)	CDT1	-0.0899656	0.574669	6.63e-06	0.0342967
myristoleate (14:1n5)	CNN1	0.364362	-0.408514	2.06e-05	0.047873
myristoleate (14:1n5)	CCDC124	-0.390032	0.429667	1.08e-05	0.0391731
myristoleate (14:1n5)	DDX49	-0.267461	0.492015	1.75e-06	0.0230652
myristoleate (14:1n5)	POLR2I	-0.484043	0.471021	4.32e-06	0.0298135
myristoleate (14:1n5)	ATG9A	-0.187211	0.46753	4.12e-06	0.0295375
myristoleate (14:1n5)	PER2	0.287003	-0.502327	9.75e-06	0.0381682
myristoleate (14:1n5)	RPS19BP1	-0.396739	0.424855	8.61e-06	0.0367824
myristoleate (14:1n5)	PPPDE2	-0.284574	0.528926	9.65e-06	0.0381206
myristoleate (14:1n5)	CMYA5	0.363437	-0.419672	1.25e-05	0.0405911
myristoleate (14:1n5)	YTHDC2	0.314524	-0.418033	1.18e-05	0.0400507
myristoleate (14:1n5)	AFF4	0.37766	-0.483184	1.1e-05	0.0394677
myristoleate (14:1n5)	HIST1H3A	-0.476873	0.414014	4.27e-06	0.0298135
myristoleate (14:1n5)	HIST1H4I	-0.427613	0.424326	9.75e-06	0.0381682
myristoleate (14:1n5)	COX19	-0.569611	0.394712	3.04e-06	0.0264791
myristoleate (14:1n5)	MAF1	-0.347132	0.309043	6.17e-06	0.0334907
N-acetylalanine	MVK	-0.230426	0.491442	1.91e-05	0.0466776
N-acetylalanine	USP17L2	-0.0247948	-0.647157	6.01e-06	0.0334009
N-acetylglucosamine	C4A	0.415435	-0.426574	5.49e-06	0.0325685
N-acetylglucosamine 6-phosphate	STK25	-0.363459	0.529773	5.75e-07	0.0173847
N-acetylglucosamine 6-phosphate	RELN	0.40138	-0.524061	1.86e-05	0.0462703
N-acetylmannosamine	CHSY1	0.0869565	-0.515547	1.33e-05	0.0412076
N-acetylmannosamine	RUNX1	0.206522	-0.439188	2.58e-06	0.0249035
N-acetylmannosamine	PDLIM4	0.076087	-0.620265	2.49e-06	0.0246416
N-acetylmannosamine	PDLIM7	0.25	-0.473565	1.43e-05	0.0422361
N-acetylmethionine	GRIA4	0.223471	-0.531863	1.56e-05	0.0434276
N-acetylmethionine	STAB2	0.429867	-0.411233	1.56e-05	0.0434455
N-acetylmethionine	SCN3A	0.240981	-0.577926	3.53e-06	0.0275457
N-acetylmethionine	STK25	-0.348215	0.421968	5.55e-06	0.0326359
N-acetylmethionine	ACOT13	-0.187644	0.556084	2.15e-05	0.0484861
N-acetylneuraminate	TGFB2	0.401527	-0.157829	7.29e-06	0.0349134
N-acetylneuraminate	CSRP1	0.510697	-0.281045	2.8e-06	0.0255175
N-acetylneuraminate	AGAP4	0.517521	-0.196697	2.07e-05	0.0479514
N-acetylneuraminate	AGAP5	0.498323	-0.221288	1.56e-05	0.0434747
N-acetylneuraminate	AGAP6	0.5425	-0.182472	1.82e-05	0.0457938
N-acetylneuraminate	CASC2	0.586099	-0.144555	3.8e-06	0.0284613
N-acetylneuraminate	CARS	-0.494622	0.325441	1.45e-05	0.0425256
N-acetylneuraminate	CACNA1C	0.471724	-0.376367	8.58e-06	0.0367563
N-acetylneuraminate	DGKA	0.431942	-0.129008	2.33e-05	0.0498242
N-acetylneuraminate	PAN2	0.543194	-0.0935232	1.11e-05	0.0395478
N-acetylneuraminate	GLT8D2	0.521799	-0.187231	9.54e-07	0.0208596
N-acetylneuraminate	FNDC3A	0.40835	-0.212457	6.99e-06	0.0345207
N-acetylneuraminate	SLC22A17	0.57546	-0.233292	4.89e-06	0.0312998
N-acetylneuraminate	IGF1R	0.591882	-0.218512	5.13e-07	0.0173791
N-acetylneuraminate	ANPEP	0.482479	-0.226444	7.38e-06	0.0349134
N-acetylneuraminate	HDDC3	-0.3422	0.477849	1.08e-05	0.0391731
N-acetylneuraminate	KLHL36	-0.47982	0.222398	5.73e-06	0.0329594
N-acetylneuraminate	COG7	0.619984	0.0906146	1.06e-05	0.0390132
N-acetylneuraminate	IGFBP4	0.398173	-0.482212	1.8e-05	0.0457192
N-acetylneuraminate	CDC42EP4	-0.44767	0.121683	1.51e-05	0.0429585
N-acetylneuraminate	MRPL38	-0.416214	0.479805	1.04e-06	0.0212906
N-acetylneuraminate	PCYT2	-0.391234	0.322664	1.19e-05	0.0400507
N-acetylneuraminate	ATP9B	0.472534	-0.344373	8.64e-06	0.036801
N-acetylneuraminate	STK11	-0.349023	0.22811	1.7e-05	0.0448198
N-acetylneuraminate	ZNF177	0.513242	-0.214548	1.05e-05	0.0389814
N-acetylneuraminate	LPPR2	0.502718	-0.072846	9.04e-06	0.0375059
N-acetylneuraminate	CEBPG	-0.577888	0.192308	5.22e-07	0.0173791
N-acetylneuraminate	ADAMTSL5	0.502718	-0.146036	2.12e-06	0.0239193
N-acetylneuraminate	EHD3	0.490806	-0.32396	2.28e-06	0.0241775
N-acetylneuraminate	NPAS2	0.563548	-0.0664472	1.02e-05	0.0388024
N-acetylneuraminate	GALNT13	-0.65861	0.0314124	1.99e-06	0.0234577
N-acetylneuraminate	FAM113A	0.491037	-0.421767	5.29e-06	0.032479
N-acetylneuraminate	RUNX1	0.432751	-0.275784	1.19e-07	0.0105352
N-acetylneuraminate	PEX26	-0.343819	0.487817	1.09e-05	0.039222
N-acetylneuraminate	USP18	-0.423615	0.350719	1.17e-05	0.0397842
N-acetylneuraminate	LIF	0.281022	-0.398551	1.42e-05	0.0421123
N-acetylneuraminate	C3orf37	-0.503065	0.431471	1.25e-06	0.0219358
N-acetylneuraminate	ZSWIM6	0.35122	-0.365288	2.22e-05	0.0490136
N-acetylneuraminate	F2R	0.384642	-0.401433	1.23e-05	0.0403889
N-acetylneuraminate	PDLIM7	0.485486	-0.326022	1.13e-06	0.0215848
N-acetylneuraminate	C4A	0.505493	-0.28369	1.29e-05	0.0408258
N-acetylneuraminate	TPBG	0.598127	-0.0992874	6e-06	0.0334009
N-acetylneuraminate	IER3	0.441425	-0.236042	1.92e-05	0.0466875
N-acetylneuraminate	PPAPDC1B	0.598011	0.0148072	2.05e-05	0.0478045
N-acetylneuraminate	COL4A5	0.600439	-0.0948717	6.14e-06	0.0334859
N-acetylserine	OR4F16	0.165057	-0.575712	4.33e-06	0.0298135
N-acetylserine	MGST3	-0.251886	0.483906	9.72e-06	0.0381682
N-acetylserine	GRIA4	0.28764	-0.514402	6.16e-06	0.0334859
N-acetylserine	PPP3R1	-0.224399	0.474942	1.25e-05	0.0405454
N-acetylserine	SCN3A	0.237437	-0.570567	4.88e-07	0.0170189
N-acetylserine	GPM6A	0.372789	-0.490323	6.03e-06	0.0334009
N-acetylserine	C8orf79	0.317882	-0.536783	1.39e-05	0.0419171
N-acetylserine	OR4F21	0.138107	-0.5755	1.64e-05	0.0440581
N-acetylthreonine	OR4F16	0.442387	-0.511218	2.83e-07	0.0141296
N-acetylthreonine	MRPL24	-0.45428	0.448049	1.39e-05	0.0419083
N-acetylthreonine	GREM2	0.465066	-0.421581	3.16e-06	0.0266347
N-acetylthreonine	NET1	-0.499638	0.547019	1.54e-06	0.0225441
N-acetylthreonine	PRKAG1	-0.422856	0.397996	1.45e-05	0.0425256
N-acetylthreonine	GLT8D2	0.740421	-0.223245	1.99e-06	0.0234577
N-acetylthreonine	SLC22A17	0.538408	-0.353574	1.9e-05	0.0466025
N-acetylthreonine	ANPEP	0.484247	-0.33406	1.98e-05	0.0471812
N-acetylthreonine	UBE2MP1	-0.572631	0.431338	2.21e-06	0.0240272
N-acetylthreonine	AKAP1	-0.462559	0.460371	8.2e-07	0.0198925
N-acetylthreonine	SLC25A10	-0.664338	0.402094	3.64e-07	0.0156431
N-acetylthreonine	ORMDL3	-0.583417	0.333029	1.06e-05	0.0390666
N-acetylthreonine	MRPL38	-0.605163	0.445484	2.03e-07	0.0122096
N-acetylthreonine	NPAS2	0.564527	-0.386176	1.19e-05	0.0400635
N-acetylthreonine	PPP1R7	-0.645216	0.206904	1.48e-05	0.0427292
N-acetylthreonine	SCN3A	0.473578	-0.388133	2.13e-06	0.0239193
N-acetylthreonine	SERPINE2	0.513572	-0.373485	2.32e-05	0.049784
N-acetylthreonine	C3orf37	-0.665971	0.332686	2.29e-06	0.0241775
N-acetylthreonine	TOMM70A	-0.489902	0.470577	1.28e-05	0.0406284
N-acetylthreonine	CFI	0.455796	-0.44485	2.2e-05	0.0489
N-acetylthreonine	COX7A2	-0.454922	0.541414	7.56e-06	0.0353308
N-acetylthreonine	USP17L2	0.370269	-0.53052	1.89e-06	0.0232187
N-acetylthreonine	C8orf79	0.476085	-0.347043	1.95e-05	0.046927
N-acetylthreonine	COL14A1	0.594611	-0.506881	4.39e-06	0.0299321
N-acetylthreonine	MAF1	-0.520277	0.277106	1.29e-05	0.0407616
N-acetylthreonine	OR4F21	0.405366	-0.499795	1.56e-06	0.0226049
N-acetylthreonine	C8orf84	0.547445	-0.374727	1.69e-05	0.0445252
N-acetylthreonine	HRSP12	-0.473345	0.411005	5.89e-06	0.033228
N-acetylthreonine	KLHL13	0.579802	-0.354791	2.03e-05	0.0475883
N1-methyladenosine	GRIA4	0.290777	-0.531588	1.79e-05	0.0456703
N1-methyladenosine	HDDC3	-0.354352	0.43615	1.47e-05	0.0426183
N1-methyladenosine	MRPL38	-0.326353	0.514584	4.02e-06	0.0290183
N1-methyladenosine	STK25	-0.397891	0.427053	6.62e-06	0.0342967
N1-methyladenosine	PDLIM4	0.250705	-0.524448	1.61e-05	0.0437935
N1-methyladenosine	RELN	0.25276	-0.573079	3.77e-06	0.0283735
N1-methylguanosine	RFX2	-0.0836411	-0.671868	6.71e-06	0.0342967
N2,N2-dimethylguanosine	PROK1	0.395956	-0.4114	4.97e-06	0.0316049
N2,N2-dimethylguanosine	SPCS1	-0.332261	0.472321	1.52e-05	0.0430669
N6-acetyllysine	LOC388692	0.566148	-0.3318	1.37e-05	0.0415769
N6-acetyllysine	UHMK1	-0.524229	0.547887	1.35e-05	0.0413858
N6-acetyllysine	TGFB2	0.486308	-0.238352	1.03e-05	0.0388712
N6-acetyllysine	IARS2	-0.430699	0.521498	2.17e-05	0.0486664
N6-acetyllysine	MRPL24	-0.552579	0.471521	1.17e-06	0.0216454
N6-acetyllysine	CSRP1	0.5968	-0.268602	1.15e-05	0.0396986
N6-acetyllysine	GREM2	0.442693	-0.441959	5.37e-06	0.032479
N6-acetyllysine	NET1	-0.364428	0.517584	1.44e-05	0.0424337
N6-acetyllysine	ACTA2	0.543492	-0.407266	1.03e-05	0.0388712
N6-acetyllysine	ENO4	0.574992	-0.372045	4.4e-06	0.029959
N6-acetyllysine	CASC2	0.629753	-0.142683	1.36e-05	0.0414819
N6-acetyllysine	GRIA4	0.536587	-0.479243	5.02e-07	0.0172375
N6-acetyllysine	PSMC3	-0.552579	0.414723	2.44e-06	0.0246416
N6-acetyllysine	C11orf48	-0.447297	0.439738	6.43e-06	0.0338545
N6-acetyllysine	ADAMTS8	0.44657	-0.483685	1.27e-05	0.0406036
N6-acetyllysine	ADIPOR2	-0.511023	0.27828	1.9e-05	0.0465757
N6-acetyllysine	CACNA1C	0.600798	-0.369507	1.05e-06	0.0212906
N6-acetyllysine	LOC349196	0.524108	-0.505738	1.62e-06	0.0227173
N6-acetyllysine	STAB2	0.471043	-0.446454	5.35e-06	0.032479
N6-acetyllysine	ZCRB1	-0.646836	0.381247	4.15e-07	0.0160563
N6-acetyllysine	PRKAG1	-0.498908	0.384156	1.29e-05	0.040858
N6-acetyllysine	GLT8D2	0.612428	-0.257391	2.13e-06	0.0239193
N6-acetyllysine	SLC22A17	0.636296	-0.392617	6.89e-08	0.00863034
N6-acetyllysine	IGF1R	0.661495	-0.118832	1.55e-05	0.0433656
N6-acetyllysine	MEIS2	0.586865	-0.501349	2.03e-05	0.0477126
N6-acetyllysine	COX5A	-0.493698	0.369718	1.51e-06	0.0225441
N6-acetyllysine	ANPEP	0.659315	-0.224073	3.95e-06	0.0287808
N6-acetyllysine	HDDC3	-0.50957	0.460786	1.09e-08	0.00658781
N6-acetyllysine	NDUFB10	-0.537435	0.394574	6.16e-06	0.0334859
N6-acetyllysine	MYH11	0.396897	-0.603628	7.37e-06	0.0349134
N6-acetyllysine	NLGN2	0.528469	-0.375588	3.87e-06	0.0286762
N6-acetyllysine	LRRC48	0.540585	-0.331694	1.81e-05	0.0457674
N6-acetyllysine	SLC25A10	-0.476616	0.487969	7.43e-06	0.0349422
N6-acetyllysine	ACLY	-0.206929	0.566503	1.51e-05	0.0429489
N6-acetyllysine	MRPL38	-0.482431	0.483791	3.26e-07	0.0149959
N6-acetyllysine	ATP9B	0.596921	-0.28817	1.41e-05	0.0420973
N6-acetyllysine	CNN1	0.478676	-0.507695	6.74e-06	0.0342967
N6-acetyllysine	GPI	-0.500846	0.388651	1.72e-05	0.0449052
N6-acetyllysine	PSMD8	-0.508964	0.499075	4.32e-06	0.0298135
N6-acetyllysine	TIMM50	-0.437726	0.611138	1.17e-05	0.0398165
N6-acetyllysine	ADAMTSL5	0.529439	-0.137606	3.86e-06	0.0286762
N6-acetyllysine	GNG7	0.583957	-0.393887	2.35e-06	0.0243645
N6-acetyllysine	NPAS2	0.647805	-0.32979	3.48e-06	0.0274548
N6-acetyllysine	GLI2	0.458443	-0.512349	1.05e-05	0.0389814
N6-acetyllysine	SSB	-0.531741	0.39743	9.3e-06	0.0376775
N6-acetyllysine	PSMD1	-0.516839	0.363108	5.94e-06	0.0333865
N6-acetyllysine	FHL2	0.468741	-0.446877	1.11e-05	0.0395896
N6-acetyllysine	SCN3A	0.390355	-0.555027	6.98e-07	0.0188879
N6-acetyllysine	C2orf24	-0.425126	0.349992	4.22e-06	0.029765
N6-acetyllysine	ATG9A	-0.468014	0.448781	7.28e-07	0.0190719
N6-acetyllysine	IQCA1	0.588804	-0.31366	5.63e-07	0.0173847
N6-acetyllysine	ADAM33	0.24061	-0.613464	1.47e-05	0.0426699
N6-acetyllysine	TMPRSS3	0.589652	-0.205088	1.41e-05	0.042087
N6-acetyllysine	USP18	-0.65774	0.303083	8.18e-07	0.0198925
N6-acetyllysine	UQCR10	-0.512719	0.425036	9.96e-06	0.0383489
N6-acetyllysine	RPS19BP1	-0.441239	0.419747	2.43e-06	0.0246416
N6-acetyllysine	JAGN1	-0.419916	0.445238	1.16e-05	0.0397036
N6-acetyllysine	PRKCD	-0.475283	0.482627	9.68e-06	0.0381682
N6-acetyllysine	C3orf37	-0.635811	0.391189	3.02e-07	0.0144792
N6-acetyllysine	CLDN11	0.462804	-0.52631	1.83e-05	0.045953
N6-acetyllysine	PSMD2	-0.458079	0.557459	1.22e-05	0.0403198
N6-acetyllysine	IL17RD	0.563725	-0.306574	1.73e-05	0.0451173
N6-acetyllysine	TOMM70A	-0.364428	0.590089	1.46e-05	0.0426001
N6-acetyllysine	PROL1	0.477706	-0.480723	6.81e-06	0.034304
N6-acetyllysine	MMRN1	0.413011	-0.535935	2.44e-06	0.0246416
N6-acetyllysine	CPE	0.509448	-0.378127	2.14e-05	0.0484861
N6-acetyllysine	LRP2BP	0.498908	-0.404939	1.52e-05	0.0430669
N6-acetyllysine	PDLIM4	0.55585	-0.475488	3.61e-06	0.0278284
N6-acetyllysine	MIR143	0.390355	-0.589085	1.05e-05	0.0389814
N6-acetyllysine	ZNF354C	0.515506	-0.298324	1.19e-05	0.0400507
N6-acetyllysine	SEMA5A	0.507025	-0.482839	1.73e-05	0.0451853
N6-acetyllysine	ACOT13	-0.512114	0.441324	1.99e-05	0.0472542
N6-acetyllysine	C4A	0.45711	-0.359247	1.9e-05	0.0465947
N6-acetyllysine	CCDC90A	-0.483522	0.491882	2.04e-06	0.0236781
N6-acetyllysine	C6orf186	0.505208	-0.493257	1.42e-06	0.0223811
N6-acetyllysine	PDGFA	0.569419	-0.368978	3.14e-06	0.0265684
N6-acetyllysine	GLI3	0.547369	-0.286477	1.48e-05	0.0427292
N6-acetyllysine	RELN	0.525319	-0.526416	2.63e-06	0.025054
N6-acetyllysine	CHCHD3	-0.43397	0.609657	2.65e-06	0.0251248
N6-acetyllysine	USP17L2	0.351586	-0.623777	4.91e-06	0.031408
N6-acetyllysine	C8orf79	0.532104	-0.49844	1.29e-07	0.0111357
N6-acetyllysine	RAB2A	-0.595588	0.289862	1.79e-05	0.0456703
N6-acetyllysine	OSGIN2	-0.481099	0.500608	1.65e-06	0.0227504
N6-acetyllysine	TTC35	-0.434576	0.482151	2.12e-05	0.0483034
N6-acetyllysine	COL14A1	0.480614	-0.600508	3.12e-06	0.0265206
N6-acetyllysine	CYC1	-0.473829	0.42493	7.38e-06	0.0349134
N6-acetyllysine	TCEB1	-0.496485	0.46782	1.5e-05	0.0428406
N6-acetyllysine	HRSP12	-0.474072	0.42144	4.14e-06	0.0295537
N6-acetyllysine	YWHAZ	-0.38672	0.549844	5.32e-06	0.032479
N6-acetyllysine	KIAA1161	-0.505693	0.37305	9.64e-06	0.0381202
N6-acetyllysine	VCP	-0.484733	0.388175	1.89e-06	0.0232187
N6-acetyllysine	USP11	0.682939	-0.314242	3.6e-07	0.0156431
N6-acetyllysine	COL4A6	0.563967	-0.282247	1.9e-05	0.0465933
nicotinamide	USP11	0.304524	-0.505685	1.7e-05	0.0447638
octanoylcarnitine	HELLS	0.266176	-0.509116	2.24e-05	0.0492349
oleate (18:1n9)	COL17A1	0.398011	-0.459895	7.36e-06	0.0349134
oleate (18:1n9)	GRIA4	0.449584	-0.560425	2.3e-09	0.00396999
oleate (18:1n9)	SNORD114-2	0.321577	-0.554846	3.66e-06	0.027961
oleate (18:1n9)	GNB5	0.397086	-0.451169	7.87e-06	0.0358889
oleate (18:1n9)	SLC25A10	-0.536772	0.491598	3.47e-06	0.0274548
oleate (18:1n9)	C19orf52	-0.211957	0.539193	8.6e-06	0.0367824
oleate (18:1n9)	CNN1	0.281799	-0.60014	6e-07	0.0175916
oleate (18:1n9)	RFX2	0.300416	-0.57124	1.92e-06	0.0233425
oleate (18:1n9)	SMYD1	0.443918	-0.402015	2.05e-05	0.0478138
oleate (18:1n9)	FHL2	0.384598	-0.544931	1.77e-06	0.0231485
oleate (18:1n9)	PER2	0.20074	-0.619998	1.02e-05	0.0388024
oleate (18:1n9)	TP63	0.430735	-0.418911	1.24e-05	0.0405404
oleate (18:1n9)	CMYA5	0.392114	-0.463412	1.49e-05	0.0428204
oleate (18:1n9)	PDLIM4	0.476873	-0.62087	4.91e-08	0.00768631
oleate (18:1n9)	LOC100128596	-0.454325	0.521451	2.09e-05	0.0480767
oleate (18:1n9)	C8orf79	0.374075	-0.515898	6.72e-06	0.0342967
oleate (18:1n9)	NRG1	0.385754	-0.472375	1.61e-05	0.0437935
ophthalmate	ACSM3	0.0390079	-0.4764	1.69e-05	0.0446441
ornithine	OR2AG2	0.462766	-0.491856	7.01e-07	0.0188879
ornithine	GLT8D2	0.478955	-0.217398	4.36e-06	0.0298135
ornithine	FLJ41170	0.192877	-0.430249	2.33e-05	0.0498051
ornithine	AXL	0.255088	-0.608778	1.26e-05	0.0405999
ornithine	CXCL6	0.125231	-0.419619	1.14e-05	0.0396986
ornithine	METTL2B	-0.337766	0.361713	3.73e-06	0.0282545
palmitate (16:0)	GCSH	-0.448659	0.43945	1.61e-05	0.043867
palmitate (16:0)	ACTA2	0.474214	-0.347488	2.34e-05	0.0498338
palmitate (16:0)	ENO4	0.540009	-0.436066	6.3e-07	0.0180853
palmitate (16:0)	GRIA4	0.496878	-0.427023	1.63e-06	0.0227173
palmitate (16:0)	OR5P2	0.598404	-0.313115	1.26e-05	0.0406036
palmitate (16:0)	CACNA1C	0.468663	-0.379217	1.61e-05	0.0438364
palmitate (16:0)	TTC6	0.537118	-0.346801	1.89e-05	0.0465101
palmitate (16:0)	COX5A	-0.480342	0.393178	1.13e-05	0.0396986
palmitate (16:0)	HDDC3	-0.469126	0.346854	1.27e-05	0.0406036
palmitate (16:0)	CDC34	-0.390264	0.523321	1.55e-05	0.0433656
palmitate (16:0)	CNN1	0.41339	-0.52697	1.96e-06	0.0233438
palmitate (16:0)	DDX49	-0.292438	0.564357	1.03e-06	0.0212612
palmitate (16:0)	RFX2	0.185476	-0.562242	1.48e-05	0.0427209
palmitate (16:0)	FHL2	0.449931	-0.503543	9.1e-07	0.0206824
palmitate (16:0)	IQCA1	0.503469	-0.389053	1.92e-05	0.046688
palmitate (16:0)	PER2	0.255666	-0.583977	1.85e-05	0.046124
palmitate (16:0)	NEK10	0.531337	-0.419831	2.04e-05	0.0477709
palmitate (16:0)	NPHP3	0.352567	-0.501851	1.83e-05	0.0459622
palmitate (16:0)	PDLIM3	0.351642	-0.513115	1.92e-05	0.0466875
palmitate (16:0)	CMYA5	0.478261	-0.435008	2.78e-06	0.0254993
palmitate (16:0)	PDLIM4	0.469588	-0.585034	2.22e-07	0.0126723
palmitate (16:0)	SEMA5A	0.409343	-0.432417	1.79e-05	0.0456703
palmitate (16:0)	HIST1H3A	-0.488205	0.547911	6.26e-08	0.00847318
palmitate (16:0)	HIST1H4A	-0.370259	0.489371	2.62e-06	0.025054
palmitate (16:0)	HIST1H4C	-0.450162	0.431306	1.01e-05	0.0386773
palmitate (16:0)	GLI3	0.488552	-0.404389	1.62e-05	0.0439411
palmitate (16:0)	LOC100128596	-0.409112	0.536859	1.29e-05	0.0408258
palmitate (16:0)	C8orf79	0.473636	-0.424537	2.76e-06	0.0254941
palmitate (16:0)	COL14A1	0.371647	-0.549921	1.68e-05	0.0445252
palmitoleate (16:1n7)	AK5	0.428654	-0.421787	1.77e-05	0.0454484
palmitoleate (16:1n7)	MRPS15	-0.411193	0.389371	1.08e-05	0.0391731
palmitoleate (16:1n7)	ENO4	0.530065	-0.426811	1.31e-06	0.022178
palmitoleate (16:1n7)	GRIA4	0.464847	-0.417557	2.14e-06	0.0239425
palmitoleate (16:1n7)	SNORD114-2	0.247225	-0.542623	5.75e-06	0.0329594
palmitoleate (16:1n7)	FLJ41170	0.1716	-0.448704	1.96e-05	0.0470342
palmitoleate (16:1n7)	PSMB5	-0.283071	0.579958	2.77e-06	0.0254993
palmitoleate (16:1n7)	GNB5	0.316721	-0.432575	1.32e-05	0.0411009
palmitoleate (16:1n7)	COX5A	-0.466119	0.399894	2.7e-06	0.0252591
palmitoleate (16:1n7)	GPT2	-0.279833	0.387414	1.29e-05	0.040832
palmitoleate (16:1n7)	CDT1	-0.094938	0.572977	2e-05	0.0473089
palmitoleate (16:1n7)	SLC25A10	-0.363205	0.524326	1.19e-05	0.0400507
palmitoleate (16:1n7)	CDC34	-0.362743	0.565256	1.73e-06	0.023029
palmitoleate (16:1n7)	C19orf52	-0.232424	0.556531	3.22e-06	0.026715
palmitoleate (16:1n7)	CNN1	0.410384	-0.544421	1.41e-06	0.0223811
palmitoleate (16:1n7)	CCDC124	-0.379625	0.467953	2.25e-05	0.0492665
palmitoleate (16:1n7)	DDX49	-0.275555	0.581544	5.29e-07	0.0173791
palmitoleate (16:1n7)	GPI	-0.324699	0.427287	2.13e-05	0.0484646
palmitoleate (16:1n7)	RFX2	0.225601	-0.545584	3.93e-06	0.0287808
palmitoleate (16:1n7)	POLR2I	-0.366096	0.459439	1.5e-05	0.0428406
palmitoleate (16:1n7)	ANKRD39	-0.339847	0.522158	1.35e-05	0.0413858
palmitoleate (16:1n7)	FHL2	0.424376	-0.497197	3.41e-06	0.0272851
palmitoleate (16:1n7)	SCN7A	0.220167	-0.548176	9.52e-06	0.0379644
palmitoleate (16:1n7)	ATG9A	-0.232192	0.498731	5.73e-06	0.0329594
palmitoleate (16:1n7)	PER2	0.230342	-0.590164	1.45e-06	0.0223906
palmitoleate (16:1n7)	SLC19A1	-0.00867253	0.498572	1.44e-05	0.0424337
palmitoleate (16:1n7)	RPS19BP1	-0.341004	0.457641	1.17e-05	0.0397932
palmitoleate (16:1n7)	PPPDE2	-0.192068	0.498149	1.74e-05	0.0452833
palmitoleate (16:1n7)	NEK10	0.513876	-0.44569	1.08e-05	0.0391731
palmitoleate (16:1n7)	NPHP3	0.328168	-0.514913	1.85e-05	0.046124
palmitoleate (16:1n7)	FLJ13197	0.399283	-0.492121	1.56e-05	0.0434276
palmitoleate (16:1n7)	PDLIM3	0.321115	-0.504283	1.91e-05	0.0466776
palmitoleate (16:1n7)	CMYA5	0.441258	-0.465521	1.77e-06	0.0231485
palmitoleate (16:1n7)	YTHDC2	0.330365	-0.432311	1.89e-05	0.0465643
palmitoleate (16:1n7)	PDLIM4	0.396508	-0.567054	2.07e-07	0.0122096
palmitoleate (16:1n7)	SEMA5A	0.392114	-0.441195	1.17e-05	0.0397842
palmitoleate (16:1n7)	HIST1H3A	-0.489709	0.548652	1.54e-07	0.011772
palmitoleate (16:1n7)	HIST1H4A	-0.331637	0.439027	1.31e-05	0.041072
palmitoleate (16:1n7)	C7orf63	0.261795	-0.547118	4.48e-06	0.030158
palmitoleate (16:1n7)	COX19	-0.490749	0.421047	2.25e-05	0.0492665
palmitoleate (16:1n7)	LOC100128596	-0.368293	0.532946	1.93e-05	0.0467199
palmitoleate (16:1n7)	MRPS33	-0.143501	0.582919	1.06e-05	0.0390928
palmitoleate (16:1n7)	C8orf79	0.451549	-0.441883	7.65e-06	0.0355555
[truncated: 844 more rows]
